# Supplementary material for: Diaqua­bis(5-fluoro-2-hydroxy­benzoato-κO 1)zinc(II)
Source: Acta Crystallogr Sect E Struct Rep Online. 2009 Feb 28;65(Pt 3):m331. doi: 10.1107/S1600536809005716 (PMC2968431; doi:10.1107/S1600536809005716)
Supplement: Supplementary file 1 [file e-65-0m331-sup1.cif]

##############################################################################
###                                                                        ###
###        Electronic paper (Acta Crystallographica Section E)             ###
###                                                                        ###
##############################################################################
#                                                                            #
# This CIF contains the data in a paper accepted for publication in Acta     #
# Crystallographica Section E. It conforms to the requirements of Notes      #
# for Authors for Section E, and has been peer reviewed under the auspices   #
# of the IUCr Commission on Journals.                                        #
#                                                                            #
# Full details of the Crystallographic Information File format               #
# are given in the paper "The Crystallographic Information File (CIF):       #
# a New Standard Archive File for Crystallography" by S. R. Hall, F. H.      #
# Allen and I. D. Brown [Acta Cryst. (1991), A47, 655-685].                  #
#                                                                            #
# The current version of the core CIF dictionary is obtainable from          #
# ftp://ftp.iucr.org/pub/cif_core.dic. The current version number is 2.4.    #
#                                                                            #
# Software is freely available for graphical display of the structure(s) in  #
# this CIF.  For information consult the CIF home page http://www.iucr.org/  #
# cif/home.html                                                              #
#                                                                            #
# This file may be used for bona fide research purposes within the           #
# scientific community so long as proper attribution is given to the journal # 
# article from which it was obtained.                                        #
#                                                                            #
##############################################################################
                                             
data_global
_audit_creation_method     SHELXL-97
_journal_date_recd_electronic     2009-02-09
_journal_date_accepted     2009-02-17
_journal_name_full     'Acta Crystallographica, Section E'
_journal_year     2009
_journal_volume     65
_journal_issue      3
_journal_page_first     m331
_journal_page_last     m331
_journal_paper_category     QM
_journal_coeditor_code     HY2183
_publ_contact_author_name     'Professor LeRoy Peterson, Jr.'
_publ_contact_author_address
;
Chemistry Department
Francis Marion University
Florence, South Carolina, 29501
USA
;
_publ_contact_author_email     lpeterson@fmarion.edu
_publ_contact_author_fax     '843 661 4616'
_publ_contact_author_phone     '843 661 1454'
_publ_section_title
;
Diaquabis(5-fluoro-2-hydroxybenzoato-\k<i>O</i>^1^)zinc(II)
;
loop_
    _publ_author_name
    _publ_author_address
    'Rishmawi, Diana'
;
Chemistry Department
Francis Marion University
Florence, South Carolina 29501
USA
;
    'Kelley, Jennifer'
;
Chemistry Department
Francis Marion University
Florence, South Carolina 29501
USA
;
    'Smith, Mark D.'
;
Department of Chemistry and Biochemistry
University of South Carolina
Columbia, South Carolina 29208
USA
;
    'Peterson Jr, LeRoy'
;
Chemistry Department
Francis Marion University
Florence, South Carolina 29501
USA
;
    'zur Loye, Hans-Conrad'
;
Department of Chemistry and Biochemistry
University of South Carolina
Columbia, South Carolina 29208
USA
;
data_I
_chemical_name_systematic
;
Diaquabis(5-fluoro-2-hydroxybenzoato-\k<i>O</i>^1^)zinc(II)
;
_chemical_name_common     ?
_chemical_formula_moiety     'C14 H12 F2 O8 Zn'
_chemical_formula_sum     'C14 H12 F2 O8 Zn'
_chemical_formula_iupac     '[Zn (C7 H4 F O3)2 (H2 O)2]'
_chemical_formula_weight     411.61
_chemical_melting_point     ?
_symmetry_cell_setting     Monoclinic
_symmetry_space_group_name_H-M     'C 2/c'
_symmetry_space_group_name_Hall     '-C 2yc'
loop_
    _symmetry_equiv_pos_as_xyz
    'x, y, z'
    '-x, y, -z+1/2'
    'x+1/2, y+1/2, z'
    '-x+1/2, y+1/2, -z+1/2'
    '-x, -y, -z'
    'x, -y, z-1/2'
    '-x+1/2, -y+1/2, -z'
    'x+1/2, -y+1/2, z-1/2'
_cell_length_a     15.3096(10)
_cell_length_b     5.4706(4)
_cell_length_c     17.7741(12)
_cell_angle_alpha     90.00
_cell_angle_beta     91.6740(10)
_cell_angle_gamma     90.00
_cell_volume     1487.99(18)
_cell_formula_units_Z     4
_cell_measurement_reflns_used     2066
_cell_measurement_theta_min     2.662
_cell_measurement_theta_max     24.142
_cell_measurement_temperature     150.0(10)
_exptl_crystal_description     plate
_exptl_crystal_colour     colorless
_exptl_crystal_size_max     0.16
_exptl_crystal_size_mid     0.12
_exptl_crystal_size_min     0.05
_exptl_crystal_density_diffrn     1.837
_exptl_crystal_density_meas     ?
_exptl_crystal_density_method     'not measured'
_exptl_crystal_F_000     832
_exptl_absorpt_coefficient_mu     1.718
_exptl_absorpt_correction_type     multi-scan
_exptl_absorpt_process_details     '(SADABS; Bruker, 2001)'
_exptl_absorpt_correction_T_min     0.8933
_exptl_absorpt_correction_T_max     1.0000
_diffrn_ambient_temperature     150.0(10)
_diffrn_radiation_type     MoK\a
_diffrn_radiation_wavelength     0.71073
_diffrn_radiation_source     'fine-focus sealed tube'
_diffrn_radiation_monochromator     graphite
_diffrn_measurement_device_type     'Bruker SMART APEX CCD'
_diffrn_measurement_method     '\f and \w'
_diffrn_detector_area_resol_mean     ?
_diffrn_reflns_number     8435
_diffrn_reflns_av_R_equivalents     0.0527
_diffrn_reflns_av_sigmaI/netI     0.0360
_diffrn_reflns_theta_min     2.29
_diffrn_reflns_theta_max     26.39
_diffrn_reflns_theta_full     26.39
_diffrn_measured_fraction_theta_max     0.999
_diffrn_measured_fraction_theta_full     0.999
_diffrn_reflns_limit_h_min     -18
_diffrn_reflns_limit_h_max     18
_diffrn_reflns_limit_k_min     -6
_diffrn_reflns_limit_k_max     6
_diffrn_reflns_limit_l_min     -22
_diffrn_reflns_limit_l_max     22
_diffrn_standards_number     ?
_diffrn_standards_interval_count     ?
_diffrn_standards_interval_time     ?
_diffrn_standards_decay_%     ?
_reflns_number_total     1520
_reflns_number_gt     1341
_reflns_threshold_expression     I>2\s(I)
_refine_ls_structure_factor_coef     Fsqd
_refine_ls_matrix_type     full
_refine_ls_R_factor_all     0.0407
_refine_ls_R_factor_gt     0.0345
_refine_ls_wR_factor_gt     0.0786
_refine_ls_wR_factor_ref     0.0808
_refine_ls_goodness_of_fit_ref     1.093
_refine_ls_restrained_S_all     1.094
_refine_ls_number_reflns     1520
_refine_ls_number_parameters     126
_refine_ls_number_restraints     3
_refine_ls_hydrogen_treatment     mixed
_refine_ls_weighting_scheme     calc
_refine_ls_weighting_details
         'calc w=1/[\s^2^(Fo^2^)+(0.0397P)^2^+0.7409P] where P=(Fo^2^+2Fc^2^)/3'
_atom_sites_solution_hydrogens     mixed
_atom_sites_solution_primary     direct
_atom_sites_solution_secondary     difmap
_refine_ls_shift/su_max     0.000
_refine_ls_shift/su_mean     0.000
_refine_diff_density_max     0.425
_refine_diff_density_min     -0.268
_refine_ls_extinction_method     none
_refine_ls_extinction_coef     ?
loop_
    _atom_type_symbol
    _atom_type_description
    _atom_type_scat_dispersion_real
    _atom_type_scat_dispersion_imag
    _atom_type_scat_source
    'C' 'C' 0.0033 0.0016
                         'International Tables Vol C Tables 4.2.6.8 and 6.1.1.4'
    'H' 'H' 0.0000 0.0000
                         'International Tables Vol C Tables 4.2.6.8 and 6.1.1.4'
    'O' 'O' 0.0106 0.0060
                         'International Tables Vol C Tables 4.2.6.8 and 6.1.1.4'
    'F' 'F' 0.0171 0.0103
                         'International Tables Vol C Tables 4.2.6.8 and 6.1.1.4'
    'Zn' 'Zn' 0.2839 1.4301
                         'International Tables Vol C Tables 4.2.6.8 and 6.1.1.4'
_computing_data_collection     'SMART (Bruker, 2007)'
_computing_cell_refinement     'SAINT-Plus (Bruker, 2007)'
_computing_data_reduction     'SAINT-Plus (Bruker, 2007)'
_computing_structure_solution     'SHELXS97 (Sheldrick, 2008)'
_computing_structure_refinement     'SHELXL97 (Sheldrick, 2008)'
_computing_molecular_graphics     'DIAMOND (Brandenburg, 1999)'
_computing_publication_material     'SHELXTL (Sheldrick, 2008)'
loop_
    _atom_site_type_symbol
    _atom_site_label
    _atom_site_fract_x
    _atom_site_fract_y
    _atom_site_fract_z
    _atom_site_U_iso_or_equiv
    _atom_site_adp_type
    _atom_site_calc_flag
    _atom_site_refinement_flags
    _atom_site_occupancy
    _atom_site_disorder_assembly
    _atom_site_disorder_group
    Zn Zn1 0.5000 0.08063(8) 0.7500 0.01954(15) Uani d S 1 . .
    C C1 0.56321(16) 0.4151(5) 0.65619(14) 0.0204(5) Uani d . 1 . .
    C C2 0.62447(16) 0.5945(5) 0.62352(14) 0.0199(5) Uani d . 1 . .
    C C3 0.71316(16) 0.6031(5) 0.64632(14) 0.0191(5) Uani d . 1 . .
    C C4 0.76803(16) 0.7820(5) 0.61874(14) 0.0221(6) Uani d . 1 . .
    H H4 0.8278 0.7864 0.6346 0.026 Uiso calc R 1 . .
    C C5 0.73553(18) 0.9533(5) 0.56829(15) 0.0246(6) Uani d . 1 . .
    H H5 0.7724 1.0775 0.5495 0.029 Uiso calc R 1 . .
    C C6 0.64862(18) 0.9416(5) 0.54547(15) 0.0248(6) Uani d . 1 . .
    C C7 0.59321(16) 0.7666(5) 0.57150(14) 0.0223(6) Uani d . 1 . .
    H H7 0.5339 0.7624 0.5543 0.027 Uiso calc R 1 . .
    O O1 0.59620(11) 0.2481(3) 0.69963(10) 0.0233(4) Uani d . 1 . .
    O O2 0.48283(11) 0.4310(3) 0.64435(11) 0.0265(4) Uani d . 1 . .
    F F1 0.61747(11) 1.1088(3) 0.49488(10) 0.0391(5) Uani d . 1 . .
    O O3 0.74885(12) 0.4400(4) 0.69676(11) 0.0266(4) Uani d D 1 . .
    H H3 0.7120(18) 0.341(5) 0.7060(18) 0.044(10) Uiso d D 1 . .
    O O4 0.42296(13) -0.1489(4) 0.69475(13) 0.0305(5) Uani d D 1 . .
    H H4A 0.437(2) -0.271(5) 0.6700(16) 0.039(10) Uiso d D 1 . .
    H H4B 0.3689(13) -0.132(8) 0.691(2) 0.068(14) Uiso d D 1 . .
loop_
    _atom_site_aniso_label
    _atom_site_aniso_U_11
    _atom_site_aniso_U_22
    _atom_site_aniso_U_33
    _atom_site_aniso_U_12
    _atom_site_aniso_U_13
    _atom_site_aniso_U_23
    Zn1 0.0113(2) 0.0184(2) 0.0290(3) 0.000 0.00249(16) 0.000
    C1 0.0169(13) 0.0199(13) 0.0245(14) 0.0015(10) 0.0036(10) -0.0063(11)
    C2 0.0174(12) 0.0209(13) 0.0214(13) -0.0025(11) 0.0021(10) -0.0012(11)
    C3 0.0149(12) 0.0239(14) 0.0186(13) 0.0015(10) 0.0019(10) -0.0007(11)
    C4 0.0118(12) 0.0293(15) 0.0252(14) -0.0026(11) 0.0016(10) -0.0009(12)
    C5 0.0224(14) 0.0238(15) 0.0277(14) -0.0068(11) 0.0065(11) 0.0003(12)
    C6 0.0233(14) 0.0255(15) 0.0256(14) 0.0021(12) 0.0000(11) 0.0056(12)
    C7 0.0151(13) 0.0263(14) 0.0253(14) -0.0005(11) -0.0013(10) 0.0008(12)
    O1 0.0150(9) 0.0239(10) 0.0312(10) 0.0009(8) 0.0054(7) 0.0060(8)
    O2 0.0121(9) 0.0233(10) 0.0443(12) -0.0014(8) 0.0025(8) -0.0025(9)
    F1 0.0282(9) 0.0390(10) 0.0500(11) 0.0008(8) -0.0028(8) 0.0232(9)
    O3 0.0132(9) 0.0315(11) 0.0350(11) -0.0020(8) -0.0020(8) 0.0111(9)
    O4 0.0139(10) 0.0277(11) 0.0497(13) 0.0020(8) -0.0017(9) -0.0155(10)
loop_
    _geom_bond_atom_site_label_1
    _geom_bond_atom_site_label_2
    _geom_bond_site_symmetry_2
    _geom_bond_distance
    _geom_bond_publ_flag
    Zn1 O4 . 1.966(2) yes
    Zn1 O4 2_656 1.966(2) ?
    Zn1 O1 . 1.9716(17) yes
    Zn1 O1 2_656 1.9717(17) ?
    C1 O2 . 1.246(3) ?
    C1 O1 . 1.289(3) ?
    C1 C2 . 1.487(4) ?
    C2 C7 . 1.394(4) ?
    C2 C3 . 1.406(4) ?
    C3 O3 . 1.367(3) ?
    C3 C4 . 1.388(4) ?
    C4 C5 . 1.380(4) ?
    C4 H4 . 0.9500 ?
    C5 C6 . 1.381(4) ?
    C5 H5 . 0.9500 ?
    C6 F1 . 1.359(3) ?
    C6 C7 . 1.369(4) ?
    C7 H7 . 0.9500 ?
    O3 H3 . 0.803(18) ?
    O4 H4A . 0.834(18) ?
    O4 H4B . 0.834(19) ?
loop_
    _geom_angle_atom_site_label_1
    _geom_angle_atom_site_label_2
    _geom_angle_atom_site_label_3
    _geom_angle_site_symmetry_1
    _geom_angle_site_symmetry_3
    _geom_angle
    _geom_angle_publ_flag
    O4 Zn1 O4 . 2_656 100.61(13) yes
    O4 Zn1 O1 . . 121.01(8) yes
    O4 Zn1 O1 2_656 . 94.50(8) ?
    O4 Zn1 O1 . 2_656 94.50(8) yes
    O4 Zn1 O1 2_656 2_656 121.01(8) ?
    O1 Zn1 O1 . 2_656 124.62(11) yes
    O2 C1 O1 . . 121.2(2) ?
    O2 C1 C2 . . 121.3(2) ?
    O1 C1 C2 . . 117.4(2) ?
    C7 C2 C3 . . 118.6(2) ?
    C7 C2 C1 . . 119.8(2) ?
    C3 C2 C1 . . 121.6(2) ?
    O3 C3 C4 . . 117.2(2) ?
    O3 C3 C2 . . 122.1(2) ?
    C4 C3 C2 . . 120.7(2) ?
    C5 C4 C3 . . 119.9(2) ?
    C5 C4 H4 . . 120.1 ?
    C3 C4 H4 . . 120.1 ?
    C4 C5 C6 . . 119.0(2) ?
    C4 C5 H5 . . 120.5 ?
    C6 C5 H5 . . 120.5 ?
    F1 C6 C7 . . 119.0(2) ?
    F1 C6 C5 . . 118.7(2) ?
    C7 C6 C5 . . 122.3(2) ?
    C6 C7 C2 . . 119.5(2) ?
    C6 C7 H7 . . 120.3 ?
    C2 C7 H7 . . 120.3 ?
    C1 O1 Zn1 . . 108.44(15) ?
    C3 O3 H3 . . 108(2) ?
    Zn1 O4 H4A . . 128(2) ?
    Zn1 O4 H4B . . 123(3) ?
    H4A O4 H4B . . 109(4) ?
loop_
    _geom_torsion_atom_site_label_1
    _geom_torsion_atom_site_label_2
    _geom_torsion_atom_site_label_3
    _geom_torsion_atom_site_label_4
    _geom_torsion_site_symmetry_1
    _geom_torsion_site_symmetry_2
    _geom_torsion_site_symmetry_3
    _geom_torsion_site_symmetry_4
    _geom_torsion
    _geom_torsion_publ_flag
    O2 C1 C2 C7 . . . . -7.8(4) ?
    O1 C1 C2 C7 . . . . 174.9(2) ?
    O2 C1 C2 C3 . . . . 169.2(2) ?
    O1 C1 C2 C3 . . . . -8.1(4) ?
    C7 C2 C3 O3 . . . . -179.6(2) ?
    C1 C2 C3 O3 . . . . 3.3(4) ?
    C7 C2 C3 C4 . . . . 1.2(4) ?
    C1 C2 C3 C4 . . . . -175.8(2) ?
    O3 C3 C4 C5 . . . . -179.3(2) ?
    C2 C3 C4 C5 . . . . -0.1(4) ?
    C3 C4 C5 C6 . . . . -0.7(4) ?
    C4 C5 C6 F1 . . . . -179.0(2) ?
    C4 C5 C6 C7 . . . . 0.4(4) ?
    F1 C6 C7 C2 . . . . -179.9(2) ?
    C5 C6 C7 C2 . . . . 0.7(4) ?
    C3 C2 C7 C6 . . . . -1.5(4) ?
    C1 C2 C7 C6 . . . . 175.6(2) ?
    O2 C1 O1 Zn1 . . . . -8.5(3) ?
    C2 C1 O1 Zn1 . . . . 168.89(17) ?
    O4 Zn1 O1 C1 . . . . 73.68(18) ?
    O4 Zn1 O1 C1 2_656 . . . 178.91(17) ?
    O1 Zn1 O1 C1 2_656 . . . -48.07(15) ?
loop_
    _geom_hbond_atom_site_label_D
    _geom_hbond_atom_site_label_H
    _geom_hbond_atom_site_label_A
    _geom_hbond_site_symmetry_A
    _geom_hbond_distance_DH
    _geom_hbond_distance_HA
    _geom_hbond_distance_DA
    _geom_hbond_angle_DHA
    O3 H3 O1 . 0.803(18) 1.84(2) 2.564(3) 149(3)
    O4 H4A O2 1_545 0.834(18) 1.83(2) 2.641(3) 162(3)
    O4 H4B O3 3_445 0.834(19) 1.89(2) 2.711(3) 170(4)
