# Supplementary material for: Diaqua­bis(5-fluoro-2-hydroxy­benzoato-κO 1)zinc(II)
Source: Acta Crystallogr Sect E Struct Rep Online. 2009 Feb 28;65(Pt 3):m331. doi: 10.1107/S1600536809005716 (PMC2968431; doi:10.1107/S1600536809005716)
Supplement: Supplementary file 2 [file e-65-0m331-Isup2.hkl]

# 
# h,k,l, Fc-squared, Fo-squared, sigma(Fo-squared) and status flag 
# 
data_I
_shelx_title ' ppdr3s in C2/c' 
_shelx_refln_list_code          4 
_shelx_F_calc_maximum      352.45 
_exptl_crystal_F_000       832.00 
_reflns_d_resolution_high  0.7996 
 
loop_ 
 _symmetry_equiv_pos_as_xyz 
 'x, y, z' 
 '-x, y, -z+1/2' 
 'x+1/2, y+1/2, z' 
 '-x+1/2, y+1/2, -z+1/2' 
 '-x, -y, -z' 
 'x, -y, z-1/2' 
 '-x+1/2, -y+1/2, -z' 
 'x+1/2, -y+1/2, z-1/2' 
 
_cell_length_a    15.3096 
_cell_length_b     5.4706 
_cell_length_c    17.7741 
_cell_angle_alpha  90.000 
_cell_angle_beta   91.674 
_cell_angle_gamma  90.000 
 
_shelx_F_squared_multiplier     1.000 
 
loop_ 
 _refln_index_h 
 _refln_index_k 
 _refln_index_l 
 _refln_F_squared_calc 
 _refln_F_squared_meas 
 _refln_F_squared_sigma 
 _refln_observed_status 
   2   0   0     6551.04     7626.32     97.09 o 
   4   0   0     8302.89     8836.99    128.26 o 
   6   0   0     6988.27     8375.14    159.85 o 
   8   0   0    33431.30    37902.09    458.86 o 
  10   0   0     7019.13     7241.60    155.37 o 
  12   0   0     9183.34     9729.36    202.63 o 
  14   0   0     2888.59     2942.12    140.75 o 
  16   0   0     2173.94     2188.88    182.78 o 
  18   0   0      775.18      713.27     95.24 o 
   1   1   0     6255.24     6374.49     66.37 o 
   3   1   0      269.53      244.76     17.36 o 
   5   1   0       25.08       32.17     11.34 o 
   7   1   0     6904.06     6965.72    102.35 o 
   9   1   0     3406.20     3408.74     69.42 o 
  11   1   0     3453.12     3429.00     76.37 o 
  13   1   0     3404.41     3096.61     90.88 o 
  15   1   0      781.82      876.08     61.40 o 
  17   1   0     1088.02      978.57     69.60 o 
   0   2   0     5673.53     5643.86    107.05 o 
   2   2   0       72.48       72.18     14.28 o 
   4   2   0    13604.15    14535.35    149.83 o 
   6   2   0     8506.07     8674.54    112.48 o 
   8   2   0     6795.26     6733.73    135.87 o 
  10   2   0      321.56      356.52     34.82 o 
  12   2   0      261.05      246.06     31.64 o 
  14   2   0     1018.23      986.68     60.16 o 
  16   2   0     2819.82     2763.19    118.23 o 
  18   2   0      215.51      225.49     55.79 o 
   1   3   0     1163.95     1138.71     39.97 o 
   3   3   0      317.85      321.68     26.63 o 
   5   3   0     2132.15     2174.94     56.46 o 
   7   3   0       51.61       72.19     17.65 o 
   9   3   0       74.28       67.81     19.85 o 
  11   3   0      655.77      744.41     55.03 o 
  13   3   0       44.79       72.07     46.30 o 
  15   3   0       67.26      102.81     35.64 o 
  17   3   0       95.12      189.91     61.20 o 
   0   4   0     2119.52     2083.18     86.65 o 
   2   4   0     1382.05     1233.16     47.80 o 
   4   4   0      164.80      180.85     25.08 o 
   6   4   0     1238.30     1259.86     64.47 o 
   8   4   0      387.61      529.19     54.72 o 
  10   4   0      236.10      199.65     39.00 o 
  12   4   0       76.85       93.11     46.86 o 
  14   4   0     1222.61     1238.04     97.80 o 
   1   5   0      461.95      502.28     43.06 o 
   3   5   0      848.91      893.08     64.81 o 
   5   5   0      844.73      939.99     73.19 o 
   7   5   0     1952.97     1912.06     96.53 o 
   9   5   0      882.80      907.96     78.70 o 
  11   5   0      655.06      572.79     78.54 o 
  13   5   0      594.44      514.71     90.95 o 
   2   6   0     1331.15     1266.66     91.20 o 
   4   6   0      898.59     1067.65     81.14 o 
   6   6   0      393.26      573.68     69.53 o 
   8   6   0     2438.59     2331.77    132.99 o 
 -17   1   1      455.94      397.85     58.19 o 
 -15   1   1      393.01      488.49     46.28 o 
 -13   1   1     1017.22     1020.87     51.18 o 
 -11   1   1     1654.60     1722.22     54.08 o 
  -9   1   1     5070.41     5020.41     87.22 o 
  -7   1   1     4008.68     4068.60     69.96 o 
  -5   1   1     6042.18     6467.95     83.07 o 
  -3   1   1      269.20      328.15     19.21 o 
  -1   1   1     9390.55    10477.40     95.45 o 
   1   1   1      343.78      333.62     15.55 o 
   3   1   1    14794.49    16168.91    141.98 o 
   5   1   1     2270.77     2153.48     41.75 o 
   7   1   1     1387.40     1535.43     39.68 o 
   9   1   1     1546.91     1380.53     49.63 o 
  11   1   1     1303.07     1319.85     53.40 o 
  13   1   1      323.98      384.37     37.19 o 
  15   1   1      322.56      351.32     46.14 o 
  17   1   1     1117.83     1178.72     93.10 o 
 -18   2   1      961.05      917.59     93.86 o 
 -16   2   1      361.06      288.65     50.74 o 
 -14   2   1     2544.33     2495.46     91.07 o 
 -12   2   1      603.39      660.12     44.91 o 
 -10   2   1     1553.34     1523.55     50.43 o 
  -8   2   1     6764.76     6629.43    107.86 o 
  -6   2   1    19867.53    21070.35    206.60 o 
  -4   2   1      567.26      472.51     24.86 o 
  -2   2   1      178.25      240.82     20.85 o 
   0   2   1      529.86      580.95     25.20 o 
   2   2   1    10504.98    10781.49    147.47 o 
   4   2   1     2157.54     1967.99     54.50 o 
   6   2   1     7524.96     7758.71    103.06 o 
   8   2   1     1887.96     1856.05     48.59 o 
  10   2   1    13574.94    13508.39    188.16 o 
  12   2   1      712.17      810.67     50.65 o 
  14   2   1      810.58      918.88     62.33 o 
  16   2   1      569.55      557.19     64.72 o 
  18   2   1     3230.08     3279.39    156.07 o 
 -17   3   1     1646.46     1723.44    184.04 o 
 -15   3   1     4830.11     4827.61    159.91 o 
 -13   3   1     1537.31     1653.93     88.47 o 
 -11   3   1     4756.49     4746.17    123.30 o 
  -9   3   1     2368.81     2330.26     77.76 o 
  -7   3   1    13124.54    12897.70    163.42 o 
  -5   3   1     6881.38     6129.51     99.15 o 
  -3   3   1    12850.65    13141.19    153.63 o 
  -1   3   1     4564.65     4446.71     78.02 o 
   1   3   1     6351.20     5709.99     90.69 o 
   3   3   1    24708.02    26006.34    249.28 o 
   5   3   1    12670.15    13300.27    158.29 o 
   7   3   1     3143.75     3080.55     69.47 o 
   9   3   1      125.04      132.60     31.10 o 
  11   3   1     2539.42     2493.73    121.76 o 
  13   3   1     2120.61     2139.45     89.50 o 
  15   3   1      904.25     1082.83     87.10 o 
  17   3   1     1070.76     1107.57     97.29 o 
 -14   4   1     2673.32     2687.14    141.86 o 
 -12   4   1      137.65      199.77     50.81 o 
 -10   4   1     2269.72     2326.18    100.23 o 
  -8   4   1      704.31      787.11     65.96 o 
  -6   4   1     3247.71     3294.03     80.34 o 
  -4   4   1       94.21       85.12     19.88 o 
  -2   4   1     2470.49     2336.87     64.98 o 
   0   4   1     1172.90     1125.71     46.55 o 
   2   4   1     2600.60     2345.56     70.88 o 
   4   4   1      960.78      950.30     43.39 o 
   6   4   1     1379.55     1272.55     57.89 o 
   8   4   1      895.82      956.21     59.75 o 
  10   4   1     4952.14     4656.42    130.86 o 
  12   4   1     2813.84     2740.31    104.04 o 
  14   4   1     1068.69     1409.01    121.47 o 
 -13   5   1     1010.91     1047.32    102.13 o 
 -11   5   1     1077.77     1023.90     99.77 o 
  -9   5   1     1392.77     1370.41     98.47 o 
  -7   5   1       18.98       83.81     35.94 o 
  -5   5   1      248.66      279.44     41.52 o 
  -3   5   1     1917.86     2059.33     93.14 o 
  -1   5   1     5890.36     5737.20    126.38 o 
   1   5   1     1160.04     1158.60     53.03 o 
   3   5   1      946.83      959.57     56.06 o 
   5   5   1      238.24      227.53     39.80 o 
   7   5   1      182.99      200.78     42.42 o 
   9   5   1      227.85      195.44     44.27 o 
  11   5   1     1011.14     1078.39     93.07 o 
  13   5   1      448.95      573.90    124.69 o 
  -8   6   1      444.40      444.39     71.90 o 
  -6   6   1        6.02       99.78     44.77 o 
  -4   6   1      166.57      165.74     82.41 o 
  -2   6   1     1498.27     1594.36    100.50 o 
   0   6   1      279.80      215.96     59.61 o 
   2   6   1        0.16       -8.97     33.80 o 
   4   6   1       97.01      102.36     41.48 o 
   6   6   1      276.50      364.66     63.75 o 
   8   6   1       34.02       43.05     35.54 o 
 -18   0   2     2340.77     2336.27    187.58 o 
 -16   0   2     3635.87     3919.56    190.21 o 
 -14   0   2     6681.35     6543.28    227.99 o 
 -12   0   2    14544.64    14811.97    266.00 o 
 -10   0   2     6011.20     5786.34    139.49 o 
  -8   0   2     7821.09     8239.53    185.22 o 
  -6   0   2     5161.81     5561.11    110.47 o 
  -4   0   2    36447.69    40497.13    944.90 o 
  -2   0   2     1337.43     1313.16     33.23 o 
   0   0   2    20134.57    21385.88    242.19 o 
   2   0   2    64665.21    71430.40    722.43 o 
   4   0   2    29596.79    33079.48    367.51 o 
   6   0   2      328.12      544.60     32.69 o 
   8   0   2      231.98      408.77     33.65 o 
  10   0   2     5035.19     5349.53    128.73 o 
  12   0   2     8347.75     8317.11    180.79 o 
  14   0   2     1116.74     1226.82     94.58 o 
  16   0   2     1425.32     1483.14    111.11 o 
  18   0   2       50.19       33.75     42.33 o 
 -17   1   2      972.17     1010.57     81.99 o 
 -15   1   2      625.56      711.99     51.25 o 
 -13   1   2      448.57      491.11     44.10 o 
 -11   1   2     3980.55     3956.02     84.48 o 
  -9   1   2       36.65       38.79     12.67 o 
  -7   1   2       73.74       68.22     13.54 o 
  -5   1   2     9859.62     9986.21    115.94 o 
  -3   1   2    28005.89    30136.77    239.44 o 
  -1   1   2     6974.67     6950.64     85.77 o 
   1   1   2      184.59      234.68     14.48 o 
   3   1   2    12430.95    13247.48    122.58 o 
   5   1   2     4649.56     5057.11     79.48 o 
   7   1   2     7091.56     7313.73    110.20 o 
   9   1   2     4411.21     4674.48     91.81 o 
  11   1   2     9673.86     9728.89    154.88 o 
  13   1   2     6953.39     6755.27    146.29 o 
  15   1   2     4532.05     4527.64    233.75 o 
  17   1   2      407.22      539.66     64.68 o 
 -18   2   2       25.35       34.98     37.09 o 
 -16   2   2     2282.88     2182.33    166.96 o 
 -14   2   2      864.42      816.76     60.43 o 
 -12   2   2     7420.16     7125.36    165.16 o 
 -10   2   2      132.36      168.72     23.34 o 
  -8   2   2     2060.39     2013.75     54.36 o 
  -6   2   2      722.18      658.49     30.57 o 
  -4   2   2    21819.55    24025.91    218.76 o 
  -2   2   2     1769.85     1695.51     40.82 o 
   0   2   2      274.56      253.27     19.87 o 
   2   2   2     1860.14     1777.86     39.91 o 
   4   2   2     2733.27     2610.27     51.81 o 
   6   2   2     4555.23     4691.04     80.69 o 
   8   2   2     1278.11     1215.25     58.50 o 
  10   2   2      914.27      968.02     47.25 o 
  12   2   2      504.70      494.30     49.45 o 
  14   2   2       53.50       80.59     28.62 o 
  16   2   2      379.66      352.21     57.68 o 
  18   2   2      957.44     1109.17     96.25 o 
 -17   3   2        0.06        4.18     44.24 o 
 -15   3   2      111.83      126.43     52.03 o 
 -13   3   2      142.49      144.90     39.95 o 
 -11   3   2        2.26       17.29     17.80 o 
  -9   3   2      393.99      415.98     33.74 o 
  -7   3   2      100.88       93.02     19.88 o 
  -5   3   2        0.35        0.41     13.08 o 
  -3   3   2      445.20      451.73     28.98 o 
  -1   3   2      288.63      317.66     25.62 o 
   1   3   2       16.18       16.57     15.83 o 
   3   3   2      329.85      341.91     26.37 o 
   5   3   2       18.19        6.87     13.24 o 
   7   3   2      674.89      707.56     39.85 o 
   9   3   2       78.97       99.59     27.89 o 
  11   3   2       21.56       -6.99     22.89 o 
  13   3   2      730.33      815.61     85.35 o 
  15   3   2      183.91      282.82     43.88 o 
  17   3   2      100.04      137.29     56.40 o 
 -14   4   2     2670.11     2698.83    143.79 o 
 -12   4   2     2002.02     1863.35    114.45 o 
 -10   4   2      130.20      107.84     59.15 o 
  -8   4   2       61.25       79.01     26.91 o 
  -6   4   2      124.60       71.04     24.34 o 
  -4   4   2     5933.76     5984.92    107.58 o 
  -2   4   2     1318.86     1302.74     60.65 o 
   0   4   2      444.98      452.21     36.49 o 
   2   4   2      282.35      312.08     30.75 o 
   4   4   2      529.76      561.07     43.51 o 
   6   4   2     1243.93     1225.99     56.80 o 
   8   4   2       44.77       77.06     28.58 o 
  10   4   2      905.99      928.02     71.77 o 
  12   4   2      113.47      154.97     38.19 o 
  14   4   2      156.34      118.10     46.45 o 
 -13   5   2      180.20      156.37    132.41 o 
 -11   5   2      943.55     1091.14    102.17 o 
  -9   5   2      427.33      403.78     68.06 o 
  -7   5   2      141.69      236.67     38.17 o 
  -5   5   2     2845.41     3024.24    103.55 o 
  -3   5   2     2071.67     2101.44     77.25 o 
  -1   5   2     3178.28     3080.35     92.69 o 
   1   5   2       71.02      101.18     41.31 o 
   3   5   2     1819.34     1823.62     73.26 o 
   5   5   2      928.08     1019.01     58.76 o 
   7   5   2     2188.64     2150.07    102.75 o 
   9   5   2      840.72     1009.30     80.88 o 
  11   5   2     1197.31     1190.32     88.09 o 
  -8   6   2     2166.01     2007.19    130.66 o 
  -6   6   2     1301.00     1441.38    105.29 o 
  -4   6   2     1159.69     1284.81     76.61 o 
  -2   6   2       77.10       55.76     34.39 o 
   0   6   2     1157.13     1147.05     84.85 o 
   2   6   2     3488.02     3539.28    149.15 o 
   4   6   2     2931.29     2974.79    146.06 o 
   6   6   2      512.37      572.29     81.37 o 
   8   6   2      172.42      186.84     52.19 o 
 -17   1   3        4.65       14.69     33.28 o 
 -15   1   3       26.64        4.00     29.28 o 
 -13   1   3       31.39       23.25     17.14 o 
 -11   1   3     9374.49     9243.27    137.43 o 
  -9   1   3    11358.24    11652.05    146.10 o 
  -7   1   3     3335.72     3406.76     63.74 o 
  -5   1   3     2564.86     2823.70     65.55 o 
  -3   1   3     3982.74     4521.38     58.50 o 
  -1   1   3     8432.78     9081.77     99.46 o 
   1   1   3     9663.71    10206.13     98.88 o 
   3   1   3     7589.34     7601.63     92.27 o 
   5   1   3     1729.15     1570.58     42.88 o 
   7   1   3      855.96      788.37     35.32 o 
   9   1   3      128.20      158.16     23.24 o 
  11   1   3       14.53       24.51     18.63 o 
  13   1   3      929.62      932.40     51.46 o 
  15   1   3      413.03      487.45     61.73 o 
  17   1   3       67.59      139.18     40.33 o 
 -18   2   3      984.95     1066.62    116.29 o 
 -16   2   3       15.89       56.82     29.02 o 
 -14   2   3       71.36       87.61     31.94 o 
 -12   2   3     3320.82     3326.42    114.81 o 
 -10   2   3     1642.16     1541.85     52.33 o 
  -8   2   3     4806.31     4818.93     86.96 o 
  -6   2   3     2497.02     2355.48     54.38 o 
  -4   2   3    10012.15    10727.77    122.34 o 
  -2   2   3     4772.16     4382.76     65.36 o 
   0   2   3     5402.14     5460.83     74.82 o 
   2   2   3    10299.25    10815.51    130.89 o 
   4   2   3     5342.85     5171.93     86.29 o 
   6   2   3    16581.97    16813.09    189.46 o 
   8   2   3     4185.61     4151.21     87.02 o 
  10   2   3     2735.80     2583.79     85.13 o 
  12   2   3     2110.70     2043.48     80.56 o 
  14   2   3     4255.78     4091.38    122.56 o 
  16   2   3     2475.24     2084.02    103.96 o 
  18   2   3     1010.82     1148.96    134.83 o 
 -17   3   3     1640.52     1687.11    114.78 o 
 -15   3   3     3101.01     2952.63    143.76 o 
 -13   3   3     3727.35     3709.86    153.82 o 
 -11   3   3     6565.36     6288.54    144.99 o 
  -9   3   3     3344.79     3407.69     80.50 o 
  -7   3   3     3931.44     3741.84     82.40 o 
  -5   3   3     4021.84     3821.57     87.17 o 
  -3   3   3     8160.61     7723.37    108.90 o 
  -1   3   3     3620.02     3478.87     67.77 o 
   1   3   3     1975.92     1857.04     49.87 o 
   3   3   3      558.29      676.52     35.46 o 
   5   3   3    16681.20    17305.56    234.65 o 
   7   3   3     7035.06     6876.78    141.80 o 
   9   3   3     4987.32     4877.59    123.98 o 
  11   3   3     4692.10     4450.45    137.71 o 
  13   3   3     1675.83     1600.22     78.84 o 
  15   3   3      857.82      869.15     68.42 o 
 -14   4   3     1134.35     1055.86    104.76 o 
 -12   4   3      804.35      765.44     89.03 o 
 -10   4   3      138.52      185.88     47.87 o 
  -8   4   3      327.80      408.25     39.97 o 
  -6   4   3     3448.49     3334.72     89.78 o 
  -4   4   3     4808.85     4849.39    107.46 o 
  -2   4   3     5575.16     5440.95     99.16 o 
   0   4   3     3905.14     3729.16     81.45 o 
   2   4   3     4137.57     3775.46     81.73 o 
   4   4   3      752.37      670.39     46.28 o 
   6   4   3     3957.96     3921.66    112.66 o 
   8   4   3     3522.05     3229.97    120.86 o 
  10   4   3     3515.60     3469.27    116.29 o 
  12   4   3     2521.99     2657.99    106.81 o 
  14   4   3     2206.64     2142.54     97.99 o 
 -11   5   3     1125.76     1272.51    130.93 o 
  -9   5   3      570.86      644.37    108.10 o 
  -7   5   3     1204.95     1181.09     78.02 o 
  -5   5   3       32.51       44.48     26.64 o 
  -3   5   3      163.02      184.96     33.31 o 
  -1   5   3      747.56      902.59     58.64 o 
   1   5   3     4038.99     4053.10    118.41 o 
   3   5   3       58.77       72.88     31.19 o 
   5   5   3        5.30       -0.43     26.13 o 
   7   5   3       47.91       84.33     32.95 o 
   9   5   3      892.62      937.49     80.18 o 
  11   5   3      227.95      234.06     55.89 o 
  -8   6   3        7.26       -5.69     48.87 o 
  -6   6   3        3.29       79.54     36.21 o 
  -4   6   3       23.43       49.15     31.47 o 
  -2   6   3       56.51       62.40     33.93 o 
   0   6   3      817.19      912.33     64.53 o 
   2   6   3       13.89      -21.69     41.21 o 
   4   6   3        8.74        7.71     40.04 o 
   6   6   3       77.66       42.39     58.68 o 
   8   6   3      228.50      224.33     60.49 o 
 -18   0   4     1843.14     1642.57    160.40 o 
 -16   0   4     4230.93     4156.57    235.44 o 
 -14   0   4     3172.66     3141.50    132.20 o 
 -12   0   4     2809.71     2890.30    105.75 o 
 -10   0   4     4270.42     4301.62    120.27 o 
  -8   0   4    13953.64    13721.27    220.47 o 
  -6   0   4     5447.18     5343.92    132.12 o 
  -4   0   4      156.69      109.88     20.32 o 
  -2   0   4    22494.54    23595.00    270.26 o 
   0   0   4      570.29      427.95     27.46 o 
   2   0   4     3628.78     3715.72    108.28 o 
   4   0   4     1122.50     1250.75     44.76 o 
   6   0   4     4860.34     4841.13    100.42 o 
   8   0   4     3732.59     3244.89     88.42 o 
  10   0   4     5943.75     5660.73    177.44 o 
  12   0   4     5574.76     5125.67    228.49 o 
  14   0   4       20.91       37.76     37.94 o 
  16   0   4      632.66      611.54     87.91 o 
  18   0   4      333.61      271.63     89.23 o 
 -17   1   4     2600.99     2645.13    311.36 o 
 -15   1   4     2795.30     2832.99    116.84 o 
 -13   1   4     1461.59     1447.14     61.50 o 
 -11   1   4      295.70      307.60     29.27 o 
  -9   1   4    12995.81    13633.15    161.98 o 
  -7   1   4     2144.14     2085.88     55.11 o 
  -5   1   4    18378.66    19672.48    181.42 o 
  -3   1   4      468.51      429.58     23.22 o 
  -1   1   4   124218.91   132297.34    989.38 o 
   1   1   4     6074.81     6152.18     72.94 o 
   3   1   4    10110.46    10669.84    109.19 o 
   5   1   4       27.03       21.49     12.97 o 
   7   1   4    19466.56    20492.91    221.74 o 
   9   1   4     7520.45     7468.72    124.33 o 
  11   1   4     8541.13     8672.75    174.59 o 
  13   1   4     1523.38     1492.00     75.73 o 
  15   1   4     2854.59     2809.05    116.34 o 
  17   1   4      908.34      849.40     82.92 o 
 -18   2   4      359.22      342.61     95.80 o 
 -16   2   4      170.44      155.90     78.46 o 
 -14   2   4     1303.13     1372.44     72.12 o 
 -12   2   4     1223.21     1224.24     62.04 o 
 -10   2   4     1225.09     1215.78     65.95 o 
  -8   2   4     2378.69     2578.82     67.61 o 
  -6   2   4      298.12      300.45     25.23 o 
  -4   2   4      577.06      566.45     26.18 o 
  -2   2   4       18.06       31.31     13.55 o 
   0   2   4     1370.87     1210.66     33.50 o 
   2   2   4      322.83      469.40     29.03 o 
   4   2   4     4318.61     4561.06     81.49 o 
   6   2   4     1213.47     1103.71     36.74 o 
   8   2   4     1641.36     1632.88     52.79 o 
  10   2   4       38.53       37.81     22.16 o 
  12   2   4      989.66      936.28     57.08 o 
  14   2   4        6.60      -19.79     22.45 o 
  16   2   4      530.52      565.21     67.30 o 
 -15   3   4       77.66       66.56     41.24 o 
 -13   3   4       25.51       52.83     45.49 o 
 -11   3   4       73.89       81.82     30.17 o 
  -9   3   4      295.60      320.72     42.03 o 
  -7   3   4       82.25       95.16     20.63 o 
  -5   3   4       41.32       51.87     16.68 o 
  -3   3   4      350.50      346.63     25.22 o 
  -1   3   4        5.42       13.05     12.13 o 
   1   3   4      182.33      191.24     22.20 o 
   3   3   4     4362.54     4196.62     87.71 o 
   5   3   4      435.15      361.97     34.20 o 
   7   3   4      405.83      395.83     43.26 o 
   9   3   4     1819.31     1727.58     74.56 o 
  11   3   4      308.68      305.55     44.03 o 
  13   3   4        2.12       18.66     25.88 o 
  15   3   4      265.63      325.16     48.02 o 
 -14   4   4      171.00      212.52     51.83 o 
 -12   4   4      853.70      945.42     94.15 o 
 -10   4   4       36.05      122.56     40.77 o 
  -8   4   4      611.15      729.00     59.55 o 
  -6   4   4       61.99       27.61     20.97 o 
  -4   4   4     1221.04     1145.72     52.95 o 
  -2   4   4     1013.41     1038.96     50.60 o 
   0   4   4      667.14      686.87     38.32 o 
   2   4   4      142.46      129.44     26.04 o 
   4   4   4        5.28      -19.11     23.75 o 
   6   4   4      760.96      878.37     61.34 o 
   8   4   4     1325.87     1352.64     72.86 o 
  10   4   4      743.81      816.61     65.64 o 
  12   4   4      177.01      122.54     36.71 o 
  14   4   4        3.19       -2.88     26.35 o 
 -11   5   4      147.31      153.73     51.42 o 
  -9   5   4     1803.90     1605.54    106.35 o 
  -7   5   4     1809.74     1789.47     94.12 o 
  -5   5   4     1030.53     1007.64     56.88 o 
  -3   5   4      509.74      561.38     48.86 o 
  -1   5   4     5310.53     5106.41    133.33 o 
   1   5   4     3421.88     3218.27    106.69 o 
   3   5   4      960.47     1015.91     64.33 o 
   5   5   4      303.88      371.37     56.48 o 
   7   5   4     1383.32     1532.98     80.65 o 
   9   5   4     1904.09     1784.24     89.88 o 
  11   5   4      966.84     1161.14     86.80 o 
  -8   6   4     2010.31     2164.46    128.82 o 
  -6   6   4      806.76      973.56     81.18 o 
  -4   6   4      160.08      204.71     50.87 o 
  -2   6   4      290.35      228.34     45.92 o 
   0   6   4      196.35      235.89     44.08 o 
   2   6   4     1491.50     1497.98     80.78 o 
   4   6   4     1124.89      983.66    102.23 o 
   6   6   4     1254.56     1343.26    103.06 o 
   8   6   4      214.53      216.04     59.88 o 
 -17   1   5      209.97      214.92     85.50 o 
 -15   1   5     1136.39     1153.11     70.04 o 
 -13   1   5      245.68      237.61     36.97 o 
 -11   1   5      532.35      538.53     35.98 o 
  -9   1   5     2522.57     2456.78     63.84 o 
  -7   1   5    16215.80    17265.56    177.22 o 
  -5   1   5        8.65       12.72     11.50 o 
  -3   1   5     3271.94     3680.65     74.27 o 
  -1   1   5    20757.06    23143.77    197.05 o 
   1   1   5    19014.35    19635.55    174.96 o 
   3   1   5    13001.52    13889.40    137.95 o 
   5   1   5     7409.03     7622.54    108.13 o 
   7   1   5     2583.37     2890.44     77.20 o 
   9   1   5      178.86      193.93     25.73 o 
  11   1   5      620.23      608.31     43.34 o 
  13   1   5     1058.79      980.84     70.88 o 
  15   1   5     1409.24     1276.43     81.18 o 
  17   1   5      294.63      266.41     46.42 o 
 -16   2   5     1732.92     1799.08     87.90 o 
 -14   2   5     1125.84     1208.78     76.94 o 
 -12   2   5     3743.45     3846.34    102.00 o 
 -10   2   5     3606.58     3676.56    104.70 o 
  -8   2   5     4275.91     4208.12    120.30 o 
  -6   2   5     7629.60     7332.93    100.91 o 
  -4   2   5     4850.93     4641.67    107.54 o 
  -2   2   5     7750.90     7574.32    117.25 o 
   0   2   5     4219.73     3798.46     61.80 o 
   2   2   5    31534.39    33731.94    311.05 o 
   4   2   5    19930.56    20383.77    216.62 o 
   6   2   5     1685.70     1532.09     59.85 o 
   8   2   5      252.77      290.46     39.55 o 
  10   2   5     1071.17      973.22     55.64 o 
  12   2   5     4754.80     4883.61    135.83 o 
  14   2   5     1173.10     1168.14     77.11 o 
  16   2   5     2051.96     1914.14    117.07 o 
 -15   3   5     3209.64     3342.53    153.85 o 
 -13   3   5     1881.88     1802.44     93.07 o 
 -11   3   5     3143.17     2859.00     99.74 o 
  -9   3   5     1265.98     1219.17     64.32 o 
  -7   3   5     2381.54     2151.68     69.36 o 
  -5   3   5     2152.77     2073.48     63.13 o 
  -3   3   5     2981.10     2921.19     73.04 o 
  -1   3   5      267.07      262.43     22.20 o 
   1   3   5     5317.59     5195.45     96.79 o 
   3   3   5      604.97      536.67     35.54 o 
   5   3   5     2998.94     2713.93     72.95 o 
   7   3   5      350.74      398.81     43.53 o 
   9   3   5    11874.29    11637.98    209.03 o 
  11   3   5     2287.25     2303.25    107.58 o 
  13   3   5      360.85      418.87     52.08 o 
  15   3   5       32.79       74.76     32.49 o 
 -14   4   5      665.79      724.03     86.93 o 
 -12   4   5     2404.83     2118.03    145.17 o 
 -10   4   5     1442.90     1473.99     84.77 o 
  -8   4   5      889.19     1027.19     65.44 o 
  -6   4   5     2081.93     2062.25     79.36 o 
  -4   4   5     6741.74     6534.42    128.49 o 
  -2   4   5    11612.65    11327.18    172.73 o 
   0   4   5     2005.79     1807.56     66.35 o 
   2   4   5     6947.74     6673.86    155.65 o 
   4   4   5     2457.85     2404.33     77.57 o 
   6   4   5     2562.30     2271.17     90.23 o 
   8   4   5      535.88      598.12     62.64 o 
  10   4   5     3596.41     3325.28    126.01 o 
  12   4   5     1565.29     1559.49     82.24 o 
  14   4   5      748.14      881.16     74.82 o 
 -11   5   5      502.67      684.03     86.48 o 
  -9   5   5        8.65        9.08     45.10 o 
  -7   5   5     2104.85     2155.84    103.58 o 
  -5   5   5       22.07       42.85     28.16 o 
  -3   5   5     1578.49     1586.56     69.09 o 
  -1   5   5      578.55      615.63     54.67 o 
   1   5   5      305.22      356.97     46.13 o 
   3   5   5      140.08      214.42     39.02 o 
   5   5   5     1172.68     1162.84     80.05 o 
   7   5   5        6.48       26.39     33.84 o 
   9   5   5      509.93      587.34     63.17 o 
  11   5   5      445.38      402.91     54.54 o 
  -8   6   5        8.56       55.37     43.14 o 
  -6   6   5       70.59       64.33     42.71 o 
  -4   6   5      221.87      228.75     50.25 o 
  -2   6   5      101.23      127.63     33.25 o 
   0   6   5        0.29       17.52     30.28 o 
   2   6   5        1.95      -20.28     30.69 o 
   4   6   5      116.63      169.97     44.66 o 
   6   6   5       75.85      146.45     90.54 o 
   8   6   5       28.84     -142.43    142.43 o 
 -18   0   6     1662.39     1788.87    302.66 o 
 -16   0   6     1491.76     1606.25    205.79 o 
 -14   0   6      353.18      419.43     72.92 o 
 -12   0   6     2952.78     2924.08    106.28 o 
 -10   0   6      828.95      920.83     74.22 o 
  -8   0   6     3612.82     3575.00    102.95 o 
  -6   0   6     7663.21     7702.83    140.65 o 
  -4   0   6    15302.17    15185.45    209.63 o 
  -2   0   6      912.40      828.73     38.84 o 
   0   0   6      952.70     1035.18     44.93 o 
   2   0   6     2690.40     2623.53     98.72 o 
   4   0   6     7963.94     8155.07    141.64 o 
   6   0   6    11154.48    10970.62    178.54 o 
   8   0   6     5243.60     5641.41    156.12 o 
  10   0   6     5418.63     5177.48    163.85 o 
  12   0   6     6406.71     6400.49    245.68 o 
  14   0   6     8248.29     8187.37    310.38 o 
  16   0   6       41.12       97.48     68.51 o 
  18   0   6      328.58      148.52     67.97 o 
 -17   1   6     2666.55     2515.64    117.26 o 
 -15   1   6     1104.18     1240.97     81.64 o 
 -13   1   6    11259.69    10990.11    203.73 o 
 -11   1   6     1265.26     1204.54     53.67 o 
  -9   1   6     4059.23     4019.76     75.94 o 
  -7   1   6     1377.25     1368.06     47.87 o 
  -5   1   6    37168.88    40139.63    363.41 o 
  -3   1   6     9890.13     9654.82    129.46 o 
  -1   1   6     7298.81     6999.68     85.93 o 
   1   1   6    10684.62    11250.13    121.31 o 
   3   1   6    13918.93    14487.68    158.94 o 
   5   1   6     5354.26     5245.06     78.49 o 
   7   1   6     2926.01     2638.67     66.09 o 
   9   1   6     1944.15     1926.60     61.46 o 
  11   1   6     2263.48     2303.55    124.75 o 
  13   1   6      590.19      753.75     72.52 o 
  15   1   6     1534.81     1328.64     83.29 o 
  17   1   6       94.24      113.98     37.36 o 
 -16   2   6        7.43        6.89     35.19 o 
 -14   2   6      584.21      664.92     57.34 o 
 -12   2   6     1284.14     1290.94     60.12 o 
 -10   2   6      648.07      738.08     49.43 o 
  -8   2   6      311.24      330.15     31.77 o 
  -6   2   6      740.28      797.63     74.79 o 
  -4   2   6     2398.49     2333.20     55.31 o 
  -2   2   6     3340.52     3178.30     81.36 o 
   0   2   6      132.32      129.76     22.68 o 
   2   2   6      176.00      329.35     27.45 o 
   4   2   6      374.00      341.70     28.91 o 
   6   2   6     2820.55     2771.44     81.57 o 
   8   2   6     5458.31     5408.50    124.07 o 
  10   2   6      349.00      376.13     43.46 o 
  12   2   6      180.11      183.68     34.62 o 
  14   2   6      515.81      542.27     64.47 o 
  16   2   6     1191.31     1125.93     84.11 o 
 -15   3   6      124.39      242.07     51.50 o 
 -13   3   6      157.61      106.32     37.81 o 
 -11   3   6      233.82      235.20     37.92 o 
  -9   3   6      555.06      646.10     58.00 o 
  -7   3   6       17.70       -0.06     23.05 o 
  -5   3   6      120.96       88.62     25.02 o 
  -3   3   6      202.56      199.80     26.63 o 
  -1   3   6      123.10      147.60     23.33 o 
   1   3   6     1276.22     1274.70     43.63 o 
   3   3   6      111.99      125.33     22.83 o 
   5   3   6        5.51       21.01     18.93 o 
   7   3   6       10.13      -19.22     19.22 o 
   9   3   6        0.04      -22.00     22.00 o 
  11   3   6      368.85      400.01     48.68 o 
  13   3   6        2.53      -12.65     47.97 o 
  15   3   6      121.20      113.43     37.71 o 
 -14   4   6      376.72      476.04    146.95 o 
 -12   4   6      231.75      191.20     53.19 o 
 -10   4   6      320.70      364.27     56.39 o 
  -8   4   6      338.90      247.53     40.44 o 
  -6   4   6     1594.82     1436.88     70.70 o 
  -4   4   6     2043.65     1885.98     68.17 o 
  -2   4   6     4812.59     4710.83    106.56 o 
   0   4   6      679.42      738.96     46.00 o 
   2   4   6      562.80      627.53     51.92 o 
   4   4   6      291.30      383.59     39.60 o 
   6   4   6     1920.23     1932.13     82.59 o 
   8   4   6     2299.29     2406.00     96.63 o 
  10   4   6       37.94       36.21     32.12 o 
  12   4   6      471.46      466.47     55.88 o 
  14   4   6       16.10      -27.64     27.64 o 
 -11   5   6      455.06      505.43     78.10 o 
  -9   5   6      425.28      427.60     58.70 o 
  -7   5   6      719.95      745.60     65.30 o 
  -5   5   6     2771.71     2601.09    100.47 o 
  -3   5   6     2311.28     2379.97     91.80 o 
  -1   5   6      349.38      375.27     45.94 o 
   1   5   6     2582.27     2331.23     92.84 o 
   3   5   6     1588.42     1644.97     79.24 o 
   5   5   6     2399.68     2410.44    115.89 o 
   7   5   6      202.72      242.47     50.85 o 
   9   5   6      504.27      494.75     64.92 o 
  11   5   6      417.21      497.58     63.19 o 
  -6   6   6      759.79      818.66     91.02 o 
  -4   6   6      190.85      159.70     50.12 o 
  -2   6   6      443.83      587.96     66.85 o 
   0   6   6      249.02      295.71     46.19 o 
   2   6   6     1187.34     1182.19     73.03 o 
   4   6   6     1190.72     1281.85     87.16 o 
   6   6   6      945.78      926.79     81.23 o 
 -17   1   7      286.99      319.13     53.22 o 
 -15   1   7        8.01      -19.62     33.14 o 
 -13   1   7     1325.01     1343.76     62.18 o 
 -11   1   7       84.70      101.19     24.85 o 
  -9   1   7     1071.67     1080.20     57.93 o 
  -7   1   7      535.34      495.92     33.32 o 
  -5   1   7      963.18      986.06     47.34 o 
  -3   1   7     3300.73     3032.75     77.95 o 
  -1   1   7      185.66      139.01     16.86 o 
   1   1   7     5665.41     5535.85     80.72 o 
   3   1   7      122.27      122.10     17.67 o 
   5   1   7     7262.29     7482.19    108.41 o 
   7   1   7      404.98      440.37     33.84 o 
   9   1   7      476.05      506.88     37.16 o 
  11   1   7      170.52      233.65     33.89 o 
  13   1   7     2411.50     2395.10    105.14 o 
  15   1   7     1057.02     1039.83     79.37 o 
  17   1   7      554.93      547.92     65.54 o 
 -16   2   7     1832.56     1744.41    133.95 o 
 -14   2   7     2364.82     2321.20    106.41 o 
 -12   2   7     4516.70     4474.73    112.98 o 
 -10   2   7     9250.39     9208.09    167.47 o 
  -8   2   7     2885.73     2825.49     84.38 o 
  -6   2   7      509.38      556.06     32.62 o 
  -4   2   7       26.56       20.62     12.08 o 
  -2   2   7    14373.39    14648.52    201.03 o 
   0   2   7    18727.29    18701.16    351.18 o 
   2   2   7      900.93      733.28     30.12 o 
   4   2   7     4683.87     4590.27    102.01 o 
   6   2   7     2411.29     2351.81     59.07 o 
   8   2   7     4476.10     4578.09    115.33 o 
  10   2   7     1122.59     1008.57     61.52 o 
  12   2   7      875.24      943.45     63.60 o 
  14   2   7     1254.61     1300.69     82.37 o 
  16   2   7     2297.98     2205.58    111.85 o 
 -15   3   7      186.87      135.55     44.46 o 
 -13   3   7     1192.29     1068.28     79.76 o 
 -11   3   7     1840.99     1878.80     85.21 o 
  -9   3   7     1697.82     1704.58     77.70 o 
  -7   3   7     1657.49     1536.31     70.90 o 
  -5   3   7      863.87      841.39     42.30 o 
  -3   3   7     5533.05     5531.36    106.61 o 
  -1   3   7     6448.72     6306.25    114.02 o 
   1   3   7     4913.66     4745.57     82.55 o 
   3   3   7      599.92      578.54     37.69 o 
   5   3   7     3376.64     3213.25     90.86 o 
   7   3   7     5732.45     5680.48    135.76 o 
   9   3   7     3141.30     3140.20    105.00 o 
  11   3   7     5248.49     4940.21    139.48 o 
  13   3   7     2545.98     2596.16    104.63 o 
  15   3   7     1976.38     1998.88    108.49 o 
 -14   4   7     1335.49     1395.32    138.77 o 
 -12   4   7     1559.84     1509.98    105.06 o 
 -10   4   7     1863.31     1801.40     89.58 o 
  -8   4   7     4234.46     4001.44    123.08 o 
  -6   4   7     1303.29     1328.25     76.52 o 
  -4   4   7     1474.16     1395.74     68.71 o 
  -2   4   7     2225.93     2155.43     72.23 o 
   0   4   7     7589.40     6929.34    148.08 o 
   2   4   7      157.77      208.73     36.05 o 
   4   4   7     2310.76     2614.05    102.67 o 
   6   4   7      972.51      991.21     62.49 o 
   8   4   7     3289.45     3413.80    114.95 o 
  10   4   7       77.17      108.69     32.87 o 
  12   4   7      760.83      759.57     70.30 o 
  14   4   7      183.59      245.70     53.62 o 
 -11   5   7      180.14      150.48     53.83 o 
  -9   5   7       45.14       93.12     52.69 o 
  -7   5   7     1261.60     1344.46     79.05 o 
  -5   5   7     1409.83     1427.76     77.73 o 
  -3   5   7      307.80      360.37     53.71 o 
  -1   5   7      279.30      248.52     49.49 o 
   1   5   7      180.46      209.61     40.59 o 
   3   5   7       95.02       82.84     33.83 o 
   5   5   7     1022.10     1211.82    120.73 o 
   7   5   7      995.26      948.25     86.13 o 
   9   5   7     1103.01     1176.34     93.84 o 
  11   5   7      341.94      245.53     60.84 o 
  -6   6   7      382.20      548.93     75.02 o 
  -4   6   7       48.06       60.96     50.87 o 
  -2   6   7        1.76      -31.81     35.04 o 
   0   6   7        1.84       16.80     29.20 o 
   2   6   7        5.29        3.78     31.98 o 
   4   6   7        0.33        3.35     55.97 o 
   6   6   7       13.32       43.91     55.41 o 
 -18   0   8     3312.74     3394.46    307.20 o 
 -16   0   8     3777.13     3791.41    182.42 o 
 -14   0   8      980.95      931.88    100.25 o 
 -12   0   8     4285.49     4235.37    170.90 o 
 -10   0   8     3237.66     3121.11    159.97 o 
  -8   0   8     9688.40     9879.92    182.82 o 
  -6   0   8    32802.45    34288.00    443.07 o 
  -4   0   8     2241.79     2089.83     67.49 o 
  -2   0   8     9260.54     9098.08    157.55 o 
   0   0   8     1471.82     1424.17     58.15 o 
   2   0   8     8358.58     7957.90    149.80 o 
   4   0   8     7440.27     7219.64    190.16 o 
   6   0   8    15647.53    15727.17    244.78 o 
   8   0   8     8569.74     8658.49    195.69 o 
  10   0   8     8583.71     8240.62    425.23 o 
  12   0   8      746.88      806.62     88.52 o 
  14   0   8     3938.47     3920.67    174.11 o 
  16   0   8     1918.93     1582.91    205.66 o 
 -17   1   8     2237.65     2314.05    140.87 o 
 -15   1   8     2013.10     2210.56     94.53 o 
 -13   1   8     1852.68     1855.31     81.13 o 
 -11   1   8     3168.56     3043.46     86.99 o 
  -9   1   8     6301.75     6191.41    119.79 o 
  -7   1   8     5819.85     5621.16    104.95 o 
  -5   1   8     1465.79     1300.48     45.61 o 
  -3   1   8     4614.18     4676.08     71.07 o 
  -1   1   8      974.53      857.32     33.29 o 
   1   1   8      971.22      738.42     31.72 o 
   3   1   8     5289.91     5593.71     86.91 o 
   5   1   8     2471.94     2363.96     62.64 o 
   7   1   8     3406.04     3256.82     77.96 o 
   9   1   8      327.45      307.24     33.05 o 
  11   1   8     3094.91     2862.55    110.44 o 
  13   1   8      168.72      157.46     39.31 o 
  15   1   8      497.82      606.94     78.23 o 
  17   1   8      412.30      423.42     58.21 o 
 -16   2   8       35.43        5.78     55.07 o 
 -14   2   8      339.38      361.70     51.79 o 
 -12   2   8      310.07      417.67     50.07 o 
 -10   2   8     3498.91     3485.64    107.00 o 
  -8   2   8        6.11       11.72     18.13 o 
  -6   2   8      396.62      442.73     29.13 o 
  -4   2   8      281.05      340.17     36.10 o 
  -2   2   8    19539.20    19710.70    219.30 o 
   0   2   8     2911.03     2810.36     76.55 o 
   2   2   8     7972.34     7862.76    107.76 o 
   4   2   8      891.31     1110.16     44.58 o 
   6   2   8     1795.70     1739.60     54.96 o 
   8   2   8      520.02      464.20     47.77 o 
  10   2   8     8753.88     8299.98    170.98 o 
  12   2   8      439.42      470.09     49.64 o 
  14   2   8      487.13      492.73     62.10 o 
  16   2   8        7.73      -29.00     29.00 o 
 -15   3   8       33.55       54.30     49.05 o 
 -13   3   8      190.41      192.24     58.51 o 
 -11   3   8      185.54      150.79     36.90 o 
  -9   3   8       84.79       79.21     30.82 o 
  -7   3   8      367.80      390.53     46.81 o 
  -5   3   8       21.60       16.21     25.16 o 
  -3   3   8       32.99       34.71     19.01 o 
  -1   3   8      333.90      322.84     33.38 o 
   1   3   8        4.86       15.50     16.78 o 
   3   3   8      390.10      467.68     43.63 o 
   5   3   8       67.91       60.95     30.83 o 
   7   3   8      463.21      580.15     53.32 o 
   9   3   8      152.21      195.49     37.74 o 
  11   3   8       94.04       52.57     38.00 o 
  13   3   8      107.59      161.92     37.24 o 
  15   3   8        0.79      -30.52     30.52 o 
 -14   4   8       22.07       18.78     50.53 o 
 -12   4   8        5.65        1.54     30.80 o 
 -10   4   8      987.37      892.36     70.87 o 
  -8   4   8      484.76      662.39     60.44 o 
  -6   4   8      363.37      397.31     47.99 o 
  -4   4   8        3.31       26.80     28.99 o 
  -2   4   8     1872.53     1802.61     67.20 o 
   0   4   8     3184.15     3109.05     99.11 o 
   2   4   8       42.02       51.27     26.22 o 
   4   4   8      381.73      366.17     51.08 o 
   6   4   8       26.91       52.96     32.59 o 
   8   4   8     3309.38     3364.72    115.72 o 
  10   4   8     1800.84     1599.16     83.53 o 
  12   4   8       17.19       37.60     30.70 o 
 -11   5   8      844.87      953.12     96.45 o 
  -9   5   8     1781.27     1897.91    103.65 o 
  -7   5   8      450.61      477.30     56.77 o 
  -5   5   8      275.01      337.85     48.16 o 
  -3   5   8      566.17      664.10     69.94 o 
  -1   5   8      578.38      453.29     51.14 o 
   1   5   8     1615.40     1602.38     80.13 o 
   3   5   8     1044.41     1130.67     98.35 o 
   5   5   8      849.52      990.21     85.74 o 
   7   5   8      377.70      306.89     57.15 o 
   9   5   8      339.40      368.44     70.19 o 
  -6   6   8     2091.51     2385.65    134.90 o 
  -4   6   8      375.01      381.24     60.28 o 
  -2   6   8      897.80      909.15     80.51 o 
   0   6   8     1058.59     1172.88     87.00 o 
   2   6   8     1340.54     1279.38    132.07 o 
   4   6   8     1223.46     1208.97     87.90 o 
 -17   1   9      760.49      847.93     91.43 o 
 -15   1   9      223.45      288.12     42.79 o 
 -13   1   9      796.13      849.72     63.87 o 
 -11   1   9      146.58      217.99     35.76 o 
  -9   1   9      354.29      389.45     37.70 o 
  -7   1   9     1093.80      991.68     48.33 o 
  -5   1   9     3454.45     3381.49     76.02 o 
  -3   1   9     1118.56     1018.47     33.76 o 
  -1   1   9     1435.26     1282.73     41.14 o 
   1   1   9     4087.24     3866.06     72.69 o 
   3   1   9     9346.92     9518.96    124.78 o 
   5   1   9      468.99      426.33     30.30 o 
   7   1   9       12.16       15.03     12.89 o 
   9   1   9       14.43       10.26     17.69 o 
  11   1   9     2155.98     2301.21    100.36 o 
  13   1   9     2654.16     2299.97    106.81 o 
  15   1   9      594.89      736.05     73.40 o 
  17   1   9      173.31      153.48     53.96 o 
 -16   2   9     1923.65     2005.24    125.53 o 
 -14   2   9     2141.58     2080.81    106.73 o 
 -12   2   9     3172.40     3317.83    111.69 o 
 -10   2   9      718.86      747.20     55.28 o 
  -8   2   9     2872.61     2681.03     98.95 o 
  -6   2   9     1158.06     1149.38     58.19 o 
  -4   2   9     2512.57     2575.22     81.30 o 
  -2   2   9     1361.14     1489.57     50.47 o 
   0   2   9     8083.90     7863.25    149.50 o 
   2   2   9     4609.00     4588.93     81.62 o 
   4   2   9     4826.17     4728.38     82.48 o 
   6   2   9      696.37      726.83     49.22 o 
   8   2   9     1358.15     1378.61     66.51 o 
  10   2   9     2775.83     2755.40     97.28 o 
  12   2   9      860.88      872.03     62.24 o 
  14   2   9      496.70      520.94     65.42 o 
  16   2   9      335.27      349.54     54.40 o 
 -15   3   9      505.40      372.53     65.54 o 
 -13   3   9     1792.42     1788.52     87.20 o 
 -11   3   9     3299.55     3136.05    126.20 o 
  -9   3   9      146.49      215.37     41.01 o 
  -7   3   9     2558.95     2643.15     96.69 o 
  -5   3   9     3237.85     2968.73     99.11 o 
  -3   3   9    16612.21    16449.45    213.96 o 
  -1   3   9     2951.17     2726.33     81.16 o 
   1   3   9     9147.82     9224.17    187.69 o 
   3   3   9     3887.08     3826.29     90.86 o 
   5   3   9     2159.73     2069.01     80.57 o 
   7   3   9     1413.13     1463.33     71.46 o 
   9   3   9     3385.60     3337.41    111.67 o 
  11   3   9     3894.33     3661.31    151.43 o 
  13   3   9     1712.26     1592.85     84.01 o 
  15   3   9      902.78     1029.09     90.53 o 
 -12   4   9     1496.34     1442.77     91.10 o 
 -10   4   9      380.81      372.36     52.57 o 
  -8   4   9     1994.12     1848.60     96.12 o 
  -6   4   9     1120.61     1153.57     70.13 o 
  -4   4   9     3732.22     3432.48    110.17 o 
  -2   4   9      440.07      420.42     45.40 o 
   0   4   9     1243.80     1212.27     63.49 o 
   2   4   9      174.77      171.30     33.76 o 
   4   4   9     3549.69     3381.24    124.36 o 
   6   4   9       48.37       79.81     35.29 o 
   8   4   9     2998.42     2935.74    124.26 o 
  10   4   9      383.19      409.84     53.97 o 
  12   4   9      264.54      247.32     45.95 o 
  -9   5   9      313.27      283.45     46.34 o 
  -7   5   9      626.86      759.61     67.14 o 
  -5   5   9     1812.69     1720.82     96.05 o 
  -3   5   9     1079.49     1196.75    106.83 o 
  -1   5   9       45.58       -4.63     30.39 o 
   1   5   9      532.71      569.83     58.19 o 
   3   5   9     1043.01     1152.65     82.62 o 
   5   5   9     1642.64     1681.27     98.85 o 
   7   5   9      289.88      284.60     53.08 o 
   9   5   9      618.59      649.86     76.97 o 
  -4   6   9      205.00      174.62     44.74 o 
  -2   6   9       34.54       42.79     53.68 o 
   0   6   9       28.15       86.79     38.23 o 
   2   6   9       16.86      -10.06     39.32 o 
   4   6   9        0.18       -9.57     58.00 o 
 -16   0  10       67.72      145.49     54.84 o 
 -14   0  10    11529.23    12114.91    412.41 o 
 -12   0  10      521.26      593.85     83.60 o 
 -10   0  10     2610.33     2552.65    133.35 o 
  -8   0  10       99.92       54.15     31.97 o 
  -6   0  10    27895.06    29442.91    391.12 o 
  -4   0  10    15814.15    15880.37    245.67 o 
  -2   0  10     9316.38     8865.96    168.01 o 
   0   0  10     2089.97     2209.80     80.42 o 
   2   0  10     6505.39     5892.55    136.82 o 
   4   0  10    11084.94    11031.22    202.78 o 
   6   0  10    13345.30    13119.60    253.82 o 
   8   0  10     2432.34     2269.22     86.25 o 
  10   0  10      926.12      885.22     80.18 o 
  12   0  10      511.62      499.92     75.64 o 
  14   0  10     1735.84     1572.40    164.97 o 
  16   0  10      964.93      940.28    138.82 o 
 -17   1  10      489.59      465.42    113.12 o 
 -15   1  10       59.21       88.04     34.60 o 
 -13   1  10     1426.40     1501.89     89.59 o 
 -11   1  10     2241.65     2171.47     86.27 o 
  -9   1  10     1566.70     1504.70     59.00 o 
  -7   1  10     2218.98     2108.04     94.96 o 
  -5   1  10     2366.30     2272.97     63.84 o 
  -3   1  10     1164.76     1150.29     37.19 o 
  -1   1  10      671.49      668.88     32.11 o 
   1   1  10      126.32      240.90     24.39 o 
   3   1  10     1730.28     1599.47     49.76 o 
   5   1  10     5140.97     5096.07     91.62 o 
   7   1  10     8175.09     8114.71    138.54 o 
   9   1  10      491.15      448.39     46.90 o 
  11   1  10      254.38      185.96     39.71 o 
  13   1  10     2145.75     1904.80    102.21 o 
  15   1  10      658.49      721.96     75.41 o 
 -16   2  10        4.12       36.78     38.88 o 
 -14   2  10      765.94      888.39     83.59 o 
 -12   2  10      743.70      730.59     75.23 o 
 -10   2  10     1845.83     1791.96     86.93 o 
  -8   2  10     1131.47     1133.18     64.43 o 
  -6   2  10     1165.52     1179.23     60.76 o 
  -4   2  10      342.53      378.22     40.72 o 
  -2   2  10     1825.47     1810.08     57.58 o 
   0   2  10     6729.42     6583.94    103.82 o 
   2   2  10     4847.17     4923.01     88.74 o 
   4   2  10      300.75      253.33     28.97 o 
   6   2  10      391.98      337.06     39.95 o 
   8   2  10       45.07       81.90     27.71 o 
  10   2  10     1143.95     1093.02     63.95 o 
  12   2  10      528.91      509.04     64.14 o 
  14   2  10     1622.57     1522.97    105.47 o 
 -15   3  10       14.93       24.15     41.36 o 
 -13   3  10       81.03       96.08     35.22 o 
 -11   3  10       89.05      136.82     37.50 o 
  -9   3  10       68.24       23.27     39.99 o 
  -7   3  10      189.45      158.04     38.45 o 
  -5   3  10        0.59      -11.34     23.77 o 
  -3   3  10      650.84      690.70     54.73 o 
  -1   3  10     1066.06     1103.11     68.04 o 
   1   3  10      150.46      174.51     33.05 o 
   3   3  10        0.04       -5.82     17.81 o 
   5   3  10      618.84      471.77     48.02 o 
   7   3  10        1.66      -13.16     21.68 o 
   9   3  10        0.35       -5.82     24.12 o 
  11   3  10       85.96       50.77     32.06 o 
  13   3  10       98.01       82.68     44.49 o 
 -12   4  10      308.99      227.50     53.63 o 
 -10   4  10      193.00      256.31     43.35 o 
  -8   4  10      807.10      658.34     64.63 o 
  -6   4  10      216.23      241.68     42.05 o 
  -4   4  10     1123.69     1228.50     69.56 o 
  -2   4  10       28.44       10.99     30.12 o 
   0   4  10      545.85      503.14     50.83 o 
   2   4  10      946.25     1029.03     76.17 o 
   4   4  10     1217.58     1183.14     75.93 o 
   6   4  10      135.83      235.02     46.70 o 
   8   4  10       45.78       73.39     39.49 o 
  10   4  10      696.60      608.02     72.26 o 
  12   4  10      109.42       96.93     42.91 o 
  -9   5  10      556.79      633.36     65.87 o 
  -7   5  10      819.45      933.28     75.89 o 
  -5   5  10      160.55      165.69     43.03 o 
  -3   5  10      541.40      571.02     67.02 o 
  -1   5  10      305.07      315.45     53.89 o 
   1   5  10       33.12       55.40     27.68 o 
   3   5  10     1192.31     1207.99     83.02 o 
   5   5  10      942.56     1084.89     87.10 o 
   7   5  10     1651.17     1557.63    111.57 o 
   9   5  10        8.62       -7.09     33.83 o 
  -2   6  10     1409.32     1441.79     92.58 o 
   0   6  10     1452.19     1562.54     94.80 o 
   2   6  10     1017.69     1138.61    146.46 o 
 -15   1  11     3040.84     2964.56    131.85 o 
 -13   1  11      149.62      130.74     39.92 o 
 -11   1  11      563.62      653.49     54.06 o 
  -9   1  11        8.05      -18.27     20.78 o 
  -7   1  11     1114.65     1136.95     53.44 o 
  -5   1  11     1328.31     1238.90     49.19 o 
  -3   1  11     4735.22     4526.07     81.05 o 
  -1   1  11     5236.69     5253.40     91.62 o 
   1   1  11      363.92      429.38     32.49 o 
   3   1  11      792.72      834.16     38.71 o 
   5   1  11      673.01      644.75     37.24 o 
   7   1  11     4265.02     4172.79    128.99 o 
   9   1  11      229.10      262.78     37.78 o 
  11   1  11       33.94       36.48     29.98 o 
  13   1  11       91.83       79.42     35.94 o 
  15   1  11     1690.29     1523.67     91.34 o 
 -14   2  11      750.99      791.12     90.93 o 
 -12   2  11     1009.86     1081.38     80.56 o 
 -10   2  11      614.96      601.17     55.14 o 
  -8   2  11     1464.54     1485.88     72.87 o 
  -6   2  11       35.69       40.69     24.67 o 
  -4   2  11     4753.45     4438.22    114.70 o 
  -2   2  11     2203.11     2152.89     64.33 o 
   0   2  11     3151.50     3028.70     68.83 o 
   2   2  11       14.20       45.60     16.36 o 
   4   2  11     1516.79     1427.82     55.56 o 
   6   2  11     2749.90     2699.68     90.58 o 
   8   2  11     1659.92     1678.04     75.07 o 
  10   2  11     2539.38     2303.00     92.40 o 
  12   2  11     1861.29     1751.24    107.15 o 
  14   2  11      957.78     1024.46     79.28 o 
 -13   3  11      950.55      965.02     92.43 o 
 -11   3  11     3879.73     3658.92    127.35 o 
  -9   3  11     5183.61     4896.93    142.84 o 
  -7   3  11     1047.28     1053.45     66.04 o 
  -5   3  11       19.55       36.45     26.95 o 
  -3   3  11     3555.79     3457.41    106.66 o 
  -1   3  11    18097.41    17822.08    282.25 o 
   1   3  11     4498.28     4169.49    129.15 o 
   3   3  11     1312.58     1389.21     83.82 o 
   5   3  11      205.13      300.65     36.49 o 
   7   3  11     2245.43     2349.27    120.70 o 
   9   3  11      862.44      915.40     66.63 o 
  11   3  11     1123.47     1087.94     71.29 o 
  13   3  11      900.10      946.05     84.77 o 
 -12   4  11      132.50      234.78     44.54 o 
 -10   4  11      780.67      706.55     69.45 o 
  -8   4  11     1553.90     1489.84     82.17 o 
  -6   4  11      865.48      904.04     70.44 o 
  -4   4  11      520.52      654.53     58.41 o 
  -2   4  11      874.10      929.94     74.70 o 
   0   4  11      409.78      541.29     51.73 o 
   2   4  11      465.10      510.97     52.98 o 
   4   4  11     1139.83     1059.90     74.97 o 
   6   4  11     1987.93     1838.36     98.24 o 
   8   4  11     1031.92     1145.69     84.85 o 
  10   4  11     1609.75     1768.47    100.86 o 
  12   4  11     1172.98     1349.61    101.24 o 
  -9   5  11      382.74      395.00     54.68 o 
  -7   5  11     1495.79     1686.14     98.28 o 
  -5   5  11      725.88      726.91     76.05 o 
  -3   5  11      387.62      473.99     61.89 o 
  -1   5  11      235.21      340.15     56.54 o 
   1   5  11        7.84       21.88     31.23 o 
   3   5  11      967.29      995.08     81.63 o 
   5   5  11      983.88     1008.75     87.49 o 
   7   5  11      925.46     1085.27     90.17 o 
 -16   0  12     1870.09     1858.99    131.31 o 
 -14   0  12     1451.13     1765.13    125.89 o 
 -12   0  12     4323.52     4080.62    182.14 o 
 -10   0  12     3823.40     3983.22    168.21 o 
  -8   0  12     4524.83     4415.65    224.92 o 
  -6   0  12     2209.82     2017.69    107.39 o 
  -4   0  12     3000.40     3027.23     97.26 o 
  -2   0  12     2621.72     2397.64    100.29 o 
   0   0  12      417.13      409.42     46.81 o 
   2   0  12    14307.22    14445.24    252.60 o 
   4   0  12     2307.20     2289.63     91.89 o 
   6   0  12     5085.63     4878.41    222.40 o 
   8   0  12       81.93       68.58     43.86 o 
  10   0  12     2567.34     2868.95    141.79 o 
  12   0  12       91.64       81.91     71.35 o 
  14   0  12      830.93      779.62    126.76 o 
 -15   1  12      538.13      651.74     73.94 o 
 -13   1  12      135.29      105.85     63.28 o 
 -11   1  12     1311.27     1330.89     82.70 o 
  -9   1  12     1928.02     1910.30     95.38 o 
  -7   1  12     5178.25     5148.94    126.64 o 
  -5   1  12      715.95      752.64     41.10 o 
  -3   1  12     1639.69     1614.91     49.12 o 
  -1   1  12      860.98      760.05     36.97 o 
   1   1  12     6722.78     6420.75    109.43 o 
   3   1  12     1538.93     1449.98     51.65 o 
   5   1  12     2818.90     2774.70     71.68 o 
   7   1  12      940.73      851.72     57.77 o 
   9   1  12     9358.14     8946.79    177.97 o 
  11   1  12      480.75      588.08     64.40 o 
  13   1  12     1503.59     1613.90     93.10 o 
  15   1  12      282.40      139.90     87.90 o 
 -14   2  12      603.21      548.99     67.72 o 
 -12   2  12     1036.06      987.77     79.75 o 
 -10   2  12     1162.22     1218.67     94.67 o 
  -8   2  12      653.69      726.42     60.22 o 
  -6   2  12      162.61      196.18     35.71 o 
  -4   2  12     1518.36     1580.38     90.72 o 
  -2   2  12      450.08      530.73     45.68 o 
   0   2  12     1304.89     1280.71     54.12 o 
   2   2  12     1632.62     1578.11     58.01 o 
   4   2  12      598.10      620.30     42.57 o 
   6   2  12        4.92       21.48     24.89 o 
   8   2  12       39.36      140.60     30.28 o 
  10   2  12      824.55     1025.15     84.42 o 
  12   2  12       81.20      121.57     38.26 o 
  14   2  12       51.08       87.35     35.73 o 
 -13   3  12       23.57       -2.35     33.04 o 
 -11   3  12        7.58       31.40     30.28 o 
  -9   3  12      525.39      617.94     59.33 o 
  -7   3  12       18.81       32.15     37.76 o 
  -5   3  12        0.93       19.25     29.20 o 
  -3   3  12     1424.92     1354.70     70.54 o 
  -1   3  12      200.61      192.17     43.81 o 
   1   3  12      101.49       81.38     28.10 o 
   3   3  12       34.94       78.44     27.12 o 
   5   3  12      106.23       76.08     33.84 o 
   7   3  12      142.92      126.79     31.10 o 
   9   3  12       68.46      103.41     36.65 o 
  11   3  12      149.67      189.79     52.83 o 
  13   3  12       54.44      131.45     46.68 o 
 -10   4  12      432.62      450.85     54.29 o 
  -8   4  12      800.46      745.59     71.72 o 
  -6   4  12        6.16       19.72     29.94 o 
  -4   4  12      100.96       77.36     37.01 o 
  -2   4  12       16.17       34.97     33.16 o 
   0   4  12     1031.94     1087.69     77.70 o 
   2   4  12      622.19      712.37     81.41 o 
   4   4  12      442.85      430.15     58.91 o 
   6   4  12      133.50      208.34     45.13 o 
   8   4  12       88.23      130.52     41.83 o 
  10   4  12       37.69      115.19     42.78 o 
  -7   5  12     1760.38     1757.82    102.21 o 
  -5   5  12      235.97      254.40     49.40 o 
  -3   5  12      289.19      338.62     55.27 o 
  -1   5  12      826.71      764.22     75.60 o 
   1   5  12      760.87      738.73     87.72 o 
   3   5  12      392.75      354.81     54.84 o 
   5   5  12      136.32      179.00     47.47 o 
   7   5  12      714.63      947.83     87.52 o 
 -15   1  13     1652.78     1659.41     99.97 o 
 -13   1  13     1949.12     1955.30    106.44 o 
 -11   1  13      178.56      148.39     39.51 o 
  -9   1  13      112.93      143.52     36.97 o 
  -7   1  13       81.69       66.71     30.71 o 
  -5   1  13     2124.38     2096.26     71.47 o 
  -3   1  13     1233.57     1179.47     50.44 o 
  -1   1  13     1035.56      992.42     55.25 o 
   1   1  13      252.23      288.24     30.03 o 
   3   1  13       38.29       16.21     20.57 o 
   5   1  13       10.24       -2.48     20.02 o 
   7   1  13      658.66      632.88     54.56 o 
   9   1  13     1769.22     1655.33     87.94 o 
  11   1  13      171.68      150.66     40.48 o 
  13   1  13       38.16       47.22     31.74 o 
 -14   2  13      450.95      414.04     62.56 o 
 -12   2  13      979.52      910.23     79.79 o 
 -10   2  13       30.06      132.82     39.25 o 
  -8   2  13      740.75      859.71     62.38 o 
  -6   2  13     2228.84     2125.98     86.77 o 
  -4   2  13     6611.64     6478.65    148.64 o 
  -2   2  13     2438.31     2317.97     86.16 o 
   0   2  13     1832.00     1717.13     80.67 o 
   2   2  13     1707.87     1644.39     62.34 o 
   4   2  13      896.81      953.98     49.53 o 
   6   2  13     1062.68     1196.50     63.43 o 
   8   2  13     2050.35     2098.52    107.20 o 
  10   2  13     1953.65     2022.71    134.61 o 
  12   2  13     3191.02     3224.24    134.96 o 
  14   2  13      378.41      488.05     83.98 o 
 -13   3  13     1803.80     1683.60    108.28 o 
 -11   3  13      238.95      162.04     91.08 o 
  -9   3  13     3322.68     2916.83    122.35 o 
  -7   3  13     1308.17     1262.84     78.83 o 
  -5   3  13     5453.01     4938.70    152.44 o 
  -3   3  13     1628.68     1481.14     81.48 o 
  -1   3  13     1944.41     1945.79     94.41 o 
   1   3  13     1547.21     1651.23     92.40 o 
   3   3  13     7261.28     6768.64    154.58 o 
   5   3  13       29.25       75.03     33.23 o 
   7   3  13      365.57      529.52     65.27 o 
   9   3  13      345.85      499.05     55.89 o 
  11   3  13      569.97      627.38     62.54 o 
 -10   4  13      126.57      128.70     38.73 o 
  -8   4  13     1252.22     1281.37     79.66 o 
  -6   4  13     1315.30     1264.81     77.22 o 
  -4   4  13     2805.84     2586.58    117.27 o 
  -2   4  13      411.67      456.71     61.75 o 
   0   4  13      882.11      960.57     78.12 o 
   2   4  13     1405.10     1420.03    102.00 o 
   4   4  13     1774.71     1834.91     98.97 o 
   6   4  13     1412.23     1422.63     89.41 o 
   8   4  13      860.01      829.12     84.71 o 
  10   4  13      357.05      405.96     62.08 o 
  -7   5  13        2.96       38.16     36.48 o 
  -5   5  13      639.86      696.69     76.73 o 
  -3   5  13       32.76       45.59     34.79 o 
  -1   5  13      283.13      292.57     51.94 o 
   1   5  13        8.40       64.26     47.64 o 
   3   5  13      177.81      144.40     51.16 o 
   5   5  13       84.86      158.51     49.77 o 
 -14   0  14     1179.69     1215.87    138.99 o 
 -12   0  14     3656.32     3599.47    222.03 o 
 -10   0  14     1178.77     1115.92     95.15 o 
  -8   0  14     1482.75     1454.45     99.64 o 
  -6   0  14      541.14      568.32     64.85 o 
  -4   0  14     1183.45     1186.80    122.50 o 
  -2   0  14     3945.87     3791.52    121.30 o 
   0   0  14       52.05       36.10     27.34 o 
   2   0  14      417.02      413.74     52.69 o 
   4   0  14     2246.82     2326.09    100.30 o 
   6   0  14    10135.03     9732.86    218.16 o 
   8   0  14      376.60      359.68     62.47 o 
  10   0  14      118.94      127.67     62.89 o 
  12   0  14      194.27      227.04     71.75 o 
  14   0  14     1211.18     1325.21    140.80 o 
 -13   1  14      447.20      555.91     71.14 o 
 -11   1  14     1304.98     1368.46     87.72 o 
  -9   1  14      408.40      438.47     56.70 o 
  -7   1  14     3071.69     2742.42    114.59 o 
  -5   1  14     2667.26     2596.28     91.19 o 
  -3   1  14     3687.52     3475.02    103.74 o 
  -1   1  14     2955.22     2860.89     75.86 o 
   1   1  14     3357.79     3326.08     82.74 o 
   3   1  14     1820.20     1589.76     58.13 o 
   5   1  14     4415.54     4348.59     97.71 o 
   7   1  14      488.42      490.63     50.31 o 
   9   1  14      899.39      974.74     85.65 o 
  11   1  14      858.62      883.08     74.70 o 
  13   1  14     1963.16     1996.07    143.04 o 
 -14   2  14      234.70      340.06     57.02 o 
 -12   2  14       43.56       69.69     50.02 o 
 -10   2  14     1992.40     1928.30    108.21 o 
  -8   2  14      332.92      310.50     51.88 o 
  -6   2  14      367.85      457.66     63.10 o 
  -4   2  14      780.76      746.66     58.09 o 
  -2   2  14     1357.53     1309.75     67.74 o 
   0   2  14      256.69      269.59     39.60 o 
   2   2  14      908.38      876.90     58.56 o 
   4   2  14       28.16        0.08     21.13 o 
   6   2  14      461.60      473.38     51.67 o 
   8   2  14       26.14       68.16     31.67 o 
  10   2  14      132.17      259.81     47.06 o 
  12   2  14     1082.66     1012.66     84.57 o 
 -11   3  14       10.12      -14.37     36.82 o 
  -9   3  14       25.66       32.88     27.20 o 
  -7   3  14      171.38      125.78     37.80 o 
  -5   3  14      184.40      199.54     39.68 o 
  -3   3  14      410.42      419.40     50.78 o 
  -1   3  14      142.39      110.99     37.49 o 
   1   3  14      113.29       68.43     33.03 o 
   3   3  14      278.96      260.81     39.32 o 
   5   3  14        0.11       11.69     27.86 o 
   7   3  14       59.73       94.27     35.62 o 
   9   3  14      100.71      170.52     41.50 o 
  11   3  14       21.65       43.93     33.97 o 
 -10   4  14      753.63      765.44     71.50 o 
  -8   4  14      384.80      454.80     55.80 o 
  -6   4  14        7.12      -13.46     28.39 o 
  -4   4  14       23.02       43.80     35.47 o 
  -2   4  14       99.61       44.75     34.19 o 
   0   4  14      163.26      171.19     50.77 o 
   2   4  14      849.52      757.56     86.69 o 
   4   4  14      536.48      520.66     63.82 o 
   6   4  14      101.89      126.95     47.89 o 
   8   4  14        1.98       -7.31     35.02 o 
  -5   5  14     1136.30     1075.85     89.37 o 
  -3   5  14      852.80      684.03     76.26 o 
  -1   5  14      604.14      666.94     75.54 o 
   1   5  14     1033.94     1028.69    102.78 o 
   3   5  14      209.88      159.70     49.98 o 
 -13   1  15      738.30      692.45     77.04 o 
 -11   1  15      114.29      152.57     41.86 o 
  -9   1  15      798.82      914.57     79.41 o 
  -7   1  15       81.74       69.54     31.13 o 
  -5   1  15      607.86      588.01     60.76 o 
  -3   1  15      678.41      661.56     52.45 o 
  -1   1  15      348.54      372.83     39.22 o 
   1   1  15       32.12       18.91     20.17 o 
   3   1  15        8.29       32.65     20.01 o 
   5   1  15      875.30      995.49     70.49 o 
   7   1  15      213.49      252.54     38.86 o 
   9   1  15     1185.55     1177.97     79.01 o 
  11   1  15      168.00      178.76     40.96 o 
  13   1  15      138.06      183.42     46.73 o 
 -12   2  15      403.16      406.72     62.55 o 
 -10   2  15     1229.82     1094.46     83.61 o 
  -8   2  15     1256.69     1304.84     87.98 o 
  -6   2  15      874.27      917.26     62.73 o 
  -4   2  15     1151.89     1278.12     70.79 o 
  -2   2  15     7876.43     8114.27    193.92 o 
   0   2  15     1346.96     1434.26     71.80 o 
   2   2  15      854.68      867.54     59.97 o 
   4   2  15       93.43      132.45     39.79 o 
   6   2  15     1718.09     1801.77     81.63 o 
   8   2  15     1262.36     1317.85     72.89 o 
  10   2  15      595.08      643.73     82.69 o 
  12   2  15      316.17      390.27     56.90 o 
 -11   3  15      504.97      539.22     88.01 o 
  -9   3  15     1571.65     1537.21     95.55 o 
  -7   3  15      547.86      593.01     61.95 o 
  -5   3  15     1244.27     1315.82     79.65 o 
  -3   3  15      617.31      623.79     68.94 o 
  -1   3  15      190.27      212.75     44.35 o 
   1   3  15      132.36      138.35     50.98 o 
   3   3  15     1215.12     1233.20     78.66 o 
   5   3  15     1866.90     1590.52     91.13 o 
   7   3  15      986.64      997.37     81.91 o 
   9   3  15      733.38      825.95     77.05 o 
  -8   4  15     1443.92     1584.91     99.25 o 
  -6   4  15      232.15      296.92     57.31 o 
  -4   4  15     1084.85     1052.07     87.10 o 
  -2   4  15     2027.61     2018.69    106.09 o 
   0   4  15     1417.75     1480.59    106.13 o 
   2   4  15      873.58      916.04     95.09 o 
   4   4  15      719.93      870.53    110.19 o 
   6   4  15      599.71      491.18     66.59 o 
   8   4  15      396.54      412.62     59.80 o 
  -1   5  15       44.42       37.06     40.87 o 
   1   5  15      149.92      108.80     48.70 o 
 -12   0  16     1407.26     1595.23    156.00 o 
 -10   0  16     1326.91     1312.59    198.75 o 
  -8   0  16      837.77      930.34    116.27 o 
  -6   0  16      385.02      352.17     71.47 o 
  -4   0  16      530.66      523.31     71.47 o 
  -2   0  16      575.31      629.98     69.92 o 
   0   0  16     6680.99     6456.93    174.00 o 
   2   0  16      466.19      616.49     64.38 o 
   4   0  16      800.17      919.79     74.38 o 
   6   0  16       61.99       58.82     35.68 o 
   8   0  16    10188.06     9341.22    639.78 o 
  10   0  16      805.25      803.81    123.19 o 
  12   0  16     1105.83     1263.32    298.26 o 
 -13   1  16     1958.88     1884.40    106.93 o 
 -11   1  16     1293.70     1385.97     91.73 o 
  -9   1  16      913.75      996.38     87.70 o 
  -7   1  16      500.61      580.58     62.24 o 
  -5   1  16     1536.53     1640.95    100.85 o 
  -3   1  16     1962.35     1891.04     98.61 o 
  -1   1  16      821.07      922.08     62.35 o 
   1   1  16     5308.36     5305.44    129.18 o 
   3   1  16     1049.81     1116.37     53.09 o 
   5   1  16      828.58      953.89     65.09 o 
   7   1  16        7.84       30.27     25.53 o 
   9   1  16      844.99      932.40     88.54 o 
  11   1  16      200.06      276.74     49.22 o 
 -12   2  16        4.11      -49.76     49.76 o 
 -10   2  16       14.07      -11.08     34.70 o 
  -8   2  16     1007.83      959.37    103.13 o 
  -6   2  16     1391.60     1348.32     85.45 o 
  -4   2  16      185.09      159.10     38.46 o 
  -2   2  16      206.91      167.79     37.26 o 
   0   2  16       63.59       42.94     52.60 o 
   2   2  16      977.90      957.14     69.59 o 
   4   2  16      915.61     1057.30     80.49 o 
   6   2  16      106.05      139.81     38.41 o 
   8   2  16      412.27      463.99     51.86 o 
  10   2  16      101.07      220.06     46.18 o 
  -9   3  16        0.77      -16.86     33.23 o 
  -7   3  16       17.90       31.65     32.05 o 
  -5   3  16      435.74      412.02     53.20 o 
  -3   3  16        0.12       -1.04     41.64 o 
  -1   3  16       23.53       98.41     35.48 o 
   1   3  16       59.21      117.89     37.68 o 
   3   3  16       17.63       21.41     38.50 o 
   5   3  16       11.83        0.71     32.61 o 
   7   3  16        4.02       46.91     36.37 o 
   9   3  16       60.22      103.11     38.09 o 
  -6   4  16      562.18      523.16     96.53 o 
  -4   4  16      267.49      188.33     66.99 o 
  -2   4  16        7.26      -28.10     32.53 o 
   0   4  16       71.32       36.95     34.40 o 
   2   4  16      899.39      787.83     93.77 o 
   4   4  16      140.47      113.17     49.15 o 
   6   4  16       42.80       -3.05     40.36 o 
 -11   1  17        5.59      -29.06     29.06 o 
  -9   1  17      155.47      133.85     39.32 o 
  -7   1  17       87.13       63.33     33.25 o 
  -5   1  17     1396.01     1465.60     86.06 o 
  -3   1  17      523.52      512.71     61.65 o 
  -1   1  17      376.40      433.46     49.78 o 
   1   1  17       32.37       64.34     29.59 o 
   3   1  17      110.95      146.20     31.19 o 
   5   1  17      285.22      269.64     42.16 o 
   7   1  17     1544.11     1612.39     89.84 o 
   9   1  17      183.14      226.51     48.22 o 
  11   1  17      371.74      511.20     72.90 o 
 -10   2  17      396.88      445.86     58.74 o 
  -8   2  17      287.13      388.34     58.36 o 
  -6   2  17     3630.86     3583.02    140.34 o 
  -4   2  17       66.72       79.10     31.96 o 
  -2   2  17      605.98      602.01     59.92 o 
   0   2  17      472.48      552.31     64.54 o 
   2   2  17     1829.11     1838.78    101.24 o 
   4   2  17      434.47      647.41     81.25 o 
   6   2  17      344.85      423.46     58.32 o 
   8   2  17      290.57      320.53     52.02 o 
  10   2  17      349.46      348.78     52.70 o 
  -9   3  17      805.57      881.03    116.70 o 
  -7   3  17     1643.04     1613.73    100.00 o 
  -5   3  17      990.90     1171.44     82.62 o 
  -3   3  17      826.56      795.48     75.85 o 
  -1   3  17      120.22      134.39     50.89 o 
   1   3  17      849.73      835.81     78.19 o 
   3   3  17      854.89      902.03     95.80 o 
   5   3  17     1522.40     1436.53    104.16 o 
   7   3  17     1039.95      904.40     85.76 o 
  -4   4  17       26.11      -11.94     32.28 o 
  -2   4  17      798.18      880.46    144.79 o 
   0   4  17      558.26      704.58     83.75 o 
   2   4  17     1247.40     1134.33    137.13 o 
   4   4  17      216.77      225.79     52.09 o 
 -10   0  18     1143.26     1194.98    295.42 o 
  -8   0  18      641.64      675.67    124.63 o 
  -6   0  18      839.29      717.33    179.05 o 
  -4   0  18     1525.47     1575.44    106.86 o 
  -2   0  18     1970.12     2298.39    181.08 o 
   0   0  18     2413.63     2539.72    138.94 o 
   2   0  18      683.34      828.55     74.19 o 
   4   0  18     2357.73     2492.17    119.76 o 
   6   0  18       59.08      139.57     57.45 o 
   8   0  18      609.05      661.84    169.17 o 
  10   0  18     1323.87     1333.34    135.97 o 
 -11   1  18     1429.03     1439.07    106.41 o 
  -9   1  18      623.41      571.21     69.62 o 
  -7   1  18      421.85      427.11     58.68 o 
  -5   1  18      136.77      174.70     40.59 o 
  -3   1  18     2587.99     2522.28    116.03 o 
  -1   1  18      318.68      321.59     45.01 o 
   1   1  18      774.10      846.85     63.03 o 
   3   1  18      150.74      216.63     41.19 o 
   5   1  18     1764.35     1855.65     86.84 o 
   7   1  18      173.08      142.24     40.68 o 
   9   1  18        6.53       43.46     35.75 o 
 -10   2  18       91.08      135.03     46.25 o 
  -8   2  18      716.46      659.87     75.43 o 
  -6   2  18      152.69      129.12     48.18 o 
  -4   2  18     1920.32     1918.81    103.52 o 
  -2   2  18      178.93      218.32     53.73 o 
   0   2  18      237.99      209.71     48.05 o 
   2   2  18        7.91       14.03     36.13 o 
   4   2  18      863.99      873.99     95.68 o 
   6   2  18      435.06      409.77     57.54 o 
   8   2  18      316.68      383.19     63.67 o 
  -7   3  18       74.00       85.68     43.00 o 
  -5   3  18        0.03       64.80     42.28 o 
  -3   3  18       15.80       54.57     36.25 o 
  -1   3  18       10.23       19.66     34.84 o 
   1   3  18       45.69       40.03     35.76 o 
   3   3  18       38.99       92.53     43.32 o 
   5   3  18       27.87      -28.23     47.70 o 
   7   3  18       14.49       70.47     75.08 o 
   0   4  18       56.94       68.23     46.08 o 
  -9   1  19      188.96      150.74     43.94 o 
  -7   1  19      148.81       96.40     37.75 o 
  -5   1  19       21.23      -11.40     32.20 o 
  -3   1  19      902.14      960.58     75.94 o 
  -1   1  19     1098.11     1203.92     78.71 o 
   1   1  19      306.06      358.75     47.76 o 
   3   1  19        7.67      -30.90     32.88 o 
   5   1  19       38.95       55.67     35.49 o 
   7   1  19      763.25      792.45     74.67 o 
   9   1  19      359.48      328.95     55.19 o 
  -8   2  19      138.92      122.21     38.50 o 
  -6   2  19      209.20      285.38     51.90 o 
  -4   2  19      567.47      651.28     73.51 o 
  -2   2  19       11.00       14.59     33.66 o 
   0   2  19      264.75      198.39     47.69 o 
   2   2  19      222.50      272.83     80.63 o 
   4   2  19     1133.92     1107.01    115.77 o 
   6   2  19      316.38      400.77     57.15 o 
  -5   3  19     1067.47     1097.45    107.63 o 
  -3   3  19     1153.01     1203.87    135.51 o 
  -1   3  19      510.20      508.97     68.58 o 
   1   3  19      529.67      418.55     65.64 o 
   3   3  19      626.33      607.37    100.85 o 
  -8   0  20      282.32      390.80    128.69 o 
  -6   0  20      791.95      832.69    133.45 o 
  -4   0  20     1785.57     1595.78    151.64 o 
  -2   0  20     1093.55     1117.33    127.61 o 
   0   0  20     2307.15     2170.26    165.24 o 
   2   0  20      752.25      850.03    117.29 o 
   4   0  20      143.75      235.40     52.01 o 
   6   0  20      270.57      224.64     81.09 o 
  -7   1  20      912.27     1011.76     95.23 o 
  -5   1  20      239.98      271.81     50.56 o 
  -3   1  20       33.90       -0.27     30.98 o 
  -1   1  20      766.89      930.61     79.12 o 
   1   1  20      394.31      462.20     60.83 o 
   3   1  20      683.34      894.47     97.20 o 
   5   1  20       21.81       -8.34     32.43 o 
   7   1  20     1615.77     1698.62    111.69 o 
  -6   2  20      502.77      415.97     59.70 o 
  -4   2  20      463.31      568.49     77.14 o 
  -2   2  20       20.69       17.86     46.71 o 
   0   2  20      511.44      493.58     62.96 o 
   2   2  20       99.11      124.38     49.50 o 
   4   2  20      428.85      454.85     71.94 o 
  -5   1  21       14.90        4.14     48.93 o 
  -3   1  21       16.29       24.83     36.41 o 
  -1   1  21       26.26       94.79     36.87 o 
   1   1  21      931.49     1085.13     96.82 o 
   3   1  21      290.25      425.80     67.94 o 
   5   1  21       81.67      164.57     77.53 o 
  -2   2  21       89.26       85.58     50.94 o 
   0   2  21       31.32       98.77     65.32 o 
   2   2  21      265.91      383.28     71.86 o 
  -2   0  22      500.08      659.57    143.11 o 
   0   0  22     1390.85     1693.06    157.74 o 
   2   0  22      125.35      209.31    132.41 o 
                                                 
